# Supplementary material for: Comparative metabolomics combined with genome sequencing provides insights into novel wolfberry-specific metabolites and their formation mechanisms
Source: Front Plant Sci. 2024 Apr 26;15:1392175. doi: 10.3389/fpls.2024.1392175 (PMC11082402; doi:10.3389/fpls.2024.1392175)
Supplement: Supplementary file 2 [file DataSheet_2.xlsx]

## Sheet: Table S1
Table S1. Metabolite information for seven species
Meta ID	Q1	Q3	RT	Molecular Weight (Da)	Identification	Ionization model	Compound	Class	KEGG_ID
ms031	118.1	72	0.78	119.1	standard	[M-H]-	L-Homoserine	Amino acid / derivative	C00263
ms017	90.1	44	0.85	89.1	standard	[M+H]+	Beta-Alanine	Amino acid / derivative	C00099
ms018	132	88	0.8	133	standard	[M-H]-	DL-Aspartic acid	Amino acid / derivative	--
ms019	116.05	70.05	0.84	115.05	standard	[M+H]+	D-Pyrrolidine-2-carboxylic acid	Amino acid / derivative	--
ms022	182.1	136.1	1.11	181.1	standard	[M+H]+	L-Tyrosine	Amino acid / derivative	--
ms021	118	73.9	0.79	119	standard	[M-H]-	L-hreonine	Amino acid / derivative	C00188
ms023	175.1	70.05	0.84	174.1	standard	[M+H]+	L-Arginine	Amino acid / derivative	C00062
ms024	147.1	67.1	0.75	146.1	standard	[M+H]+	L-Lysine	Amino acid / derivative	C00047
ms033	175	84	0.87	174	standard	[M+H]+	L-Theanine	Amino acid / derivative	--
ms083	190.1	127	0.82	189.1	standard	[M+H]+	L-Homocitrulline	Amino acid / derivative	C02427
ms028	146.1	102	0.8	147.1	standard	[M-H]-	L-Glutamic acid	Amino acid / derivative	--
ms029	145.069	109	0.79	146.069	standard	[M-H]-	L-Glutamine	Amino acid / derivative	C00064
ms025	133.1	70	0.74	132.1	standard	[M+H]+	L-Ornithine hydrochloride	Amino acid / derivative	C01602
ms026	131.054	114	0.78	132.054	standard	[M-H]-	L-Asparagine	Amino acid / derivative	C00152
ms030	156.1	110	0.74	155.1	standard	[M+H]+	L-Histidine	Amino acid / derivative	C00135
ms057	144.1	126	0.84	145.1	standard	[M-H]-	Allysine	Amino acid / derivative	--
ms067	154	137.2	1.06	153	standard	[M+H]+	Dopamine	Amino acid / derivative	--
ms047	168.1	151.1	0.76	169.1	standard	[M-H]-	1-Methylhistidine	Amino acid / derivative	C01152
ms048	145.1	101	2.12	146.1	standard	[M-H]-	2,3-dimethylsuccinic acid	Amino acid / derivative	--
ms045	217	199	0.85	218	standard	[M-H]-	(5-L-Glutamyl)-L-amino acid	Amino acid / derivative	C03740
ms052	118.2	101	0.83	117.2	standard	[M+H]+	5-Aminovaleric acid	Amino acid / derivative	--
ms066	237.1	120	2.1	236.1	standard	[M+H]+	DL-Alanyl-DL-phenylalanine	Amino acid / derivative	--
ms062	281.3	166	2.17	280.3	standard	[M+H]+	Asp-Phe	Amino acid / derivative	--
ms105	611.1	306.2	1.07	612.1	standard	[M-H]-	Oxidized Glutathione	Amino acid / derivative	C00127
ms099	237.1	192	1.76	236.1	standard	[M+H]+	N'-Formylkynurenine	Amino acid / derivative	C02406
ms087	189.2	126	0.86	188.2	standard	[M+H]+	N6-Acetyl-L-lysine	Amino acid / derivative	--
ms103	215.1	173	0.85	216.1	standard	[M-H]-	Nα-Acetyl-L-arginine	Amino acid / derivative	--
ms095	263.1	204	3.73	264.1	standard	[M-H]-	N-Acetyl-N-formyl-5-methoxykynurenamine	Amino acid / derivative	--
ms108	265.1	130	2.74	264.1	standard	[M+H]+	Phenylacetyl-L-glutamine	Amino acid / derivative	--
ms092	188.1	128	1.06	189.1	standard	[M-H]-	N-Acetyl-L-glutamic acid	Amino acid / derivative	C00624
ms093	224.1	136	2.27	223.1	standard	[M+H]+	N-Acetyl-L-tyrosine	Amino acid / derivative	C01657
ms090	116	74	0.87	117	standard	[M-H]-	N-Acetyl-L-glycine	Amino acid / derivative	--
ms094	307.9	146.2	2.15	308.9	standard	[M-H]-	N-Acetylneuraminic acid	Amino acid / derivative	C19910
ms104	148.05	88.05	0.84	147.05	standard	[M+H]+	O-Acetyl-L-serine	Amino acid / derivative	C00979
ms120	202	120	0.83	201	standard	[M+H]+	S-Sulfo-L-cysteine	Amino acid / derivative	C05824
ms113	320.4	143	1.09	321.4	standard	[M-H]-	S-(methyl)glutathione	Amino acid / derivative	C14180
ms115	399.2	250	0.81	398.2	standard	[M+H]+	S-Adenosyl-L-methionine	Amino acid / derivative	--
ms127	251.3	84	0.87	250.3	standard	[M+H]+	γ-Glu-Cys	Amino acid / derivative	C00669
ms059	118	74	0.83	119	standard	[M-H]-	Aminomalonic acid	Amino acid / derivative	C00872
ms102	132.1	57	1.09	131.1	standard	[M+H]+	N-Propionylglycine	Amino acid / derivative	--
ms075	306	143	0.86	307	standard	[M-H]-	Glutathionereducedform	Amino acid / derivative	--
ms116	90	72	0.82	89	standard	[M+H]+	Sarcosine	Amino acid / derivative	C00213
ms122	139.1	121.2	1.1	138.1	standard	[M+H]+	Urocanic acid	Amino acid / derivative	C00785
ms081	209.1	146.1	1.66	208.1	standard	[M+H]+	Kinurenine	Amino acid / derivative	--
ms049	175	112.9	0.79	176	standard	[M-H]-	3-N-Oxalyl-L-2,3-Diaminopropanoicacid	Amino acid / derivative	--
ms129	181.1	135.1	1.36	180.1	standard	[M+H]+	Nicotinuric acid	Amino acid / derivative	C05380
ms078	112.08	95	0.74	111.08	standard	[M+H]+	Histamine	Amino acid / derivative	--
ms356	163.2	101	0.84	164.2	standard	[M-H]-	1,5-Anhydro-D-glucitol	Organic acid and sugar	C07326
ms204	297.324	183.1	8.49	298.324	standard	[M-H]-	1-Eicosanol	Lipids	--
ms573	206.13	76	1.88	205.13	standard	[M+H]+	Pantothenol	Vitamins and Cofactor derivates	C05944
ms357	151.146	71	0.81	152.146	standard	[M-H]-	D-Arabitol	Organic acid and sugar	C01904
ms394	183.08	69	0.81	182.08	standard	[M+H]+	D-Mannitol	Others	C00392
ms261	183	83	0.81	182	standard	[M+H]+	D-Sorbitol	Organic acid and sugar	C00794
ms395	179.157	87	0.77	180.157	standard	[M-H]-	Myoinositol	Others	C00137
ms358	181.08	101	0.8	182.08	standard	[M-H]-	Dulcitol	Organic acid and sugar	C01697
ms393	245.2	181.3	5.5	244.2	standard	[M+H]+	Falcarinol	Others	C08450
ms003	163.124	130	1.27	162.124	standard	[M+H]+	Nicotine	Alkaloids	--
ms004	327	171	5.3	328	standard	[M-H]-	Orange I	Alkaloids	C19371
ms002	162	103	0.73	161	standard	[M+H]+	L-Carnitine hydrochloride	Alkaloids	--
ms435	465.103	303.1	2.28	464.103	standard	[M+H]+	Delphinidin 3-O-galactoside chloride	Phenylpropanoids	--
ms431	287	213	4.15	286	standard	[M+H]+	Cyanidin chloride	Phenylpropanoids	C05905
ms484	463.124	301.11	2.81	462.124	standard	[M+H]+	Peonidin-3-galactoside chloride	Phenylpropanoids	--
ms428	449.1	286.8	2.41	448.1	standard	[M+H]+	Cyanidin 3–galactoside	Phenylpropanoids	--
ms430	595.16	287.1	2.5	594.16	standard	[M+H]+	Cyanidin 3–rutinoside	Phenylpropanoids	--
ms403	137.03	93	2.8	138.03	standard	[M-H]-	4-Hydroxybenzoic acid	Phenylpropanoids	C00156
ms505	197.053	123	3.19	198.053	standard	[M-H]-	Syringic acid	Phenylpropanoids	C10833
ms400	138.05	92.1	3.57	137.05	standard	[M+H]+	2-Aminobenzoic Acid	Phenylpropanoids	C00568
ms323	152.1	120.1	5.46	151.1	standard	[M+H]+	Methyl Anthranilate	Organic acid and sugar	--
ms399	153	108	2.12	154	standard	[M-H]-	2,5-Dihydroxybenzoic acid	Phenylpropanoids	C00628
ms468	183.037	124	2.82	184.037	standard	[M-H]-	Methyl gallate	Phenylpropanoids	C05616
ms514	151.047	136	3.59	152.047	standard	[M-H]-	Vanillin	Phenylpropanoids	C00755
ms493	153.1	109	2.19	154.1	standard	[M-H]-	Protocatechuic acid	Phenylpropanoids	C00230
ms397	164.04	120	3.46	165.04	standard	[M-H]-	2-(Formylamino)benzoic acid	Phenylpropanoids	C05653
ms402	121.04	92	3.26	122.04	standard	[M-H]-	4-Hydroxybenzaldehyde	Phenylpropanoids	C00633
ms254	274.8	78.9	0.73	275.8	standard	[M-H]-	6-Phosphogluconic acid	Organic acid and sugar	C00345
ms259	259.014	78.9	0.81	260.014	standard	[M-H]-	D-Glucose-6-phosphate	Organic acid and sugar	--
ms256	503.442	323	0.82	504.442	standard	[M-H]-	D-Melezitose	Organic acid and sugar	C08243
ms257	341	119	0.82	342	standard	[M-H]-	D-Sucrose	Organic acid and sugar	C00089
ms258	339	78.9	0.74	340	standard	[M-H]-	D-Fructose-1,6-biphosphate	Organic acid and sugar	--
ms255	179	88.9	0.8	180	standard	[M-H]-	Alpha-D-Glucose	Organic acid and sugar	C00267
ms263	665.1	161	0.8	666.1	standard	[M-H]-	Maltotetraose	Organic acid and sugar	C02052
ms262	195.157	74.9	0.8	196.157	standard	[M-H]-	Gluconic Acid	Organic acid and sugar	C00257
ms253	665.2	485	0.83	666.2	standard	[M-H]-	1,1-Kestotetraose	Organic acid and sugar	--
ms415	289.079	245	2.81	290.079	standard	[M-H]-	Catechin	Phenylpropanoids	C06562
ms396	305	125	2.12	306	standard	[M-H]-	Gallatechin	Phenylpropanoids	--
ms494	137.1	108.4	2.63	138.1	standard	[M-H]-	Protocatechuic aldehyde	Phenylpropanoids	--
ms485	435.1	167	4.29	436.1	standard	[M-H]-	Phlorizin	Phenylpropanoids	C01604
ms471	271.07	151	5.38	272.07	standard	[M-H]-	Naringein chalcone	Phenylpropanoids	--
ms578	184.1	86	0.86	184.15	standard	[M+H]+	Phosphoryl choline	Vitamins and Cofactor derivates	--
ms561	146.118	87.2	0.85	146.118	standard	[M+H]+	Acetylcholine	Vitamins and Cofactor derivates	C01996
ms404	161	105	5.51	160	standard	[M+H]+	6-MethylCoumarin	Phenylpropanoids	--
ms500	193.1	133	3.88	192.1	standard	[M+H]+	Scopoletin	Phenylpropanoids	C01752
ms445	339.1	177	2.45	340.1	standard	[M-H]-	Esculoside	Phenylpropanoids	C09264
ms444	177	133.2	3.04	178	standard	[M-H]-	Esculetin	Phenylpropanoids	--
ms478	403.132	373	6.6	402.132	standard	[M+H]+	Nobiletin	Phenylpropanoids	C10112
ms438	607.166	299	4.14	608.166	standard	[M-H]-	Diosmin	Phenylpropanoids	C10039
ms507	373.121	343	7.02	372.121	standard	[M+H]+	Tangeretin	Phenylpropanoids	C10190
ms409	593.2	473	3.11	594.2	standard	[M-H]-	Apigenine-6,8-Di-C-glucoside	Phenylpropanoids	--
ms453	283	268.1	6.69	284	standard	[M-H]-	Genkwanin	Phenylpropanoids	C10046
ms408	563	353	3.35	564	standard	[M-H]-	Schaftoside	Phenylpropanoids	--
ms437	299	284	5.58	300	standard	[M-H]-	Diosmetin	Phenylpropanoids	C10038
ms407	563.1	443.1	3.36	564.1	standard	[M-H]-	Isoschaftoside	Phenylpropanoids	--
ms436	321.05	303	3.34	320.05	standard	[M+H]+	Dihydromyricetin	Phenylpropanoids	C02906
ms497	433.1	300	4.03	434.1	standard	[M-H]-	Guaijaverin	Phenylpropanoids	--
ms477	593.159	285	3.99	594.159	standard	[M-H]-	Nicotiflorin	Phenylpropanoids	--
ms412	595.16	287	3.81	594.16	standard	[M+H]+	Biorobin	Phenylpropanoids	--
ms463	447.101	285	4.16	448.101	standard	[M-H]-	Kaempferol 7-O-glucosdie	Phenylpropanoids	--
ms470	623.169	315.1	4.03	624.169	standard	[M-H]-	Narcissoside	Phenylpropanoids	--
ms459	463	301	3.87	464	standard	[M-H]-	Isotrifoliin	Phenylpropanoids	C21854
ms456	623.169	314	3.85	624.169	standard	[M-H]-	Isorhamnetin 3-O-neohesperidoside	Phenylpropanoids	--
ms454	611.19	303	4.12	610.19	standard	[M+H]+	Hesperidin	Phenylpropanoids	C09755
ms489	593	285	4.87	594	standard	[M-H]-	Poncirin	Phenylpropanoids	C09830
ms488	271.1	225.1	6.77	270.1	standard	[M+H]+	Pinostrobin	Phenylpropanoids	--
ms443	449	287	3.7	450	standard	[M-H]-	Eriodictyol 7-O-glucoside	Phenylpropanoids	--
ms495	433.121	271	4.15	434.121	standard	[M-H]-	Prunin	Phenylpropanoids	--
ms473	579.2	271	3.95	580.2	standard	[M-H]-	Narirutin	Phenylpropanoids	C09793
ms486	273	153.1	5.38	272	standard	[M+H]+	Pinobanksin	Phenylpropanoids	--
ms504	607.2	445	4.05	608.2	standard	[M-H]-	Spinosin	Phenylpropanoids	--
ms483	163.047	119	3.67	164.047	standard	[M-H]-	p-Coumaric acid	Phenylpropanoids	C00811
ms448	193.058	134.01	3.89	194.058	standard	[M-H]-	Ferulic acid	Phenylpropanoids	C01494
ms469	177	117	5.13	178	standard	[M-H]-	Methyl p-coumarate	Phenylpropanoids	--
ms502	223.069	193	3.89	224.069	standard	[M-H]-	Sinapinic acid	Phenylpropanoids	C00482
ms413	179.05	135.05	3.08	180.05	standard	[M-H]-	Caffeic acid	Phenylpropanoids	--
ms451	623.1	161.1	3.71	624.1	standard	[M-H]-	Forsythoside A	Phenylpropanoids	C10456
ms401	151.047	93	3.83	152.047	standard	[M-H]-	2-Methoxybenzoic acid	Phenylpropanoids	--
ms414	477.1	161.1	3.84	478.1	standard	[M-H]-	Calceorioside B	Phenylpropanoids	--
ms424	341	179	2.51	342	standard	[M-H]-	Coniferin	Phenylpropanoids	--
ms423	177	162	4.27	178	standard	[M-H]-	Coniferaldehyde	Phenylpropanoids	C02666
ms440	785.4	623.2	3.21	786.4	standard	[M-H]-	Echinacoside	Phenylpropanoids	--
ms506	371.1	209	2.71	372.1	standard	[M-H]-	Syringin	Phenylpropanoids	--
ms041	162.084	117	4.41	161.084	standard	[M+H]+	Tryptophol	Amino acid / derivative	C00955
ms433	255.058	137	4.81	254.058	standard	[M+H]+	Daidzein	Phenylpropanoids	C10208
ms452	271.053	215	5.49	270.053	standard	[M+H]+	Genistein	Phenylpropanoids	C06563
ms143	273.235	255.2	6.62	272.235	standard	[M+H]+	16-Hydroxyhexadecanoic acid	Lipids	C18218
ms169	239.2	221.2	9.47	240.2	standard	[M-H]-	Cis-10-Pentadecenoic acid	Lipids	--
ms199	279.2	261.2	9.62	278.2	standard	[M+H]+	Alpha-Linolenic acid	Lipids	--
ms188	281.249	263.2	10.65	282.249	standard	[M-H]-	Oleic Acid	Lipids	C00712
ms148	522.2	184.1	8.47	521.2	standard	[M+H]+	1-Oleoyl-sn-glycero-3-phosphocholine	Lipids	C04230
ms151	524.3	184.1	9.15	523.3	standard	[M+H]+	1-Stearoyl-sn-glycero-3-phosphocholine	Lipids	--
ms206	478.1	281.3	8.43	479.1	putatively annotated	[M-H]-	LysoPE 18:1	Lipids	C04438
ms182	522	153	8.32	523	standard	[M-H]-	lysoPS 18:1	Lipids	--
ms200	415.386	119.197	7.19	414.386	standard	[M+H]+	Beta-Sitosterol	Lipids	C01753
ms487	357.142	151	5.12	358.142	standard	[M-H]-	Pinoresinol	Phenylpropanoids	C05366
ms207	150	133	0.86	149	standard	[M+H]+	1-Methyladenine	Nucleic / derivative	C02216
ms227	213	97	0.83	214	standard	[M-H]-	Deoxyribose 5-phosphate	Nucleic / derivative	--
ms234	152.1	135	0.85	151.1	standard	[M+H]+	Isoguanine	Nucleic / derivative	--
ms212	129.1	84	1.2	128.1	standard	[M+H]+	5,6-Dihydro-5-methyluracil	Nucleic / derivative	C00906
ms209	332	136	1.08	331	standard	[M+H]+	2'-Deoxyadenosine-5'-monophosphate	Nucleic / derivative	--
ms215	126.1	109	0.86	125.1	standard	[M+H]+	5-Methylcytosine	Nucleic / derivative	C02376
ms214	141	123	0.87	142	standard	[M-H]-	5-Hydroxymethyluracil	Nucleic / derivative	C03088
ms223	346	134	1.05	347	standard	[M-H]-	Adenosine 5'-monophosphate	Nucleic / derivative	--
ms218	300.1	168	1.48	299.1	standard	[M+H]+	8-Hydroxyguanosine	Nucleic / derivative	--
ms236	174	88	0.89	175	standard	[M-H]-	N-Acetylaspartate	Nucleic / derivative	C01042
ms244	335.1	123	0.82	334.1	standard	[M+H]+	Beta-Nicotinamide mononucleotide	Nucleic / derivative	--
ms226	112	95	0.81	111	standard	[M+H]+	Cytosine	Nucleic / derivative	--
ms231	137	119	1.12	136	standard	[M+H]+	Hypoxanthine	Nucleic / derivative	C00262
ms228	784.2	437	2.48	785.2	standard	[M-H]-	Flavin adenine dinucleotide	Nucleic / derivative	--
ms211	686.1	339	1.82	687.1	standard	[M-H]-	3'-Dephosphocoenzyme A	Nucleic / derivative	--
ms242	153.05	110.05	1.17	152.05	standard	[M+H]+	Xanthine	Nucleic / derivative	C00385
ms245	243	153	0.86	244	standard	[M-H]-	Beta-Pseudouridine	Nucleic / derivative	C02067
ms230	284.092	152	1.36	283.092	standard	[M+H]+	Guanosine	Nucleic / derivative	--
ms241	403	159	0.8	404	standard	[M-H]-	Uridine-5'-diphosphate	Nucleic / derivative	--
ms238	565.1	323.1	0.8	566.1	standard	[M-H]-	UDP-glucose	Nucleic / derivative	--
ms240	243.1	110	1.12	244.1	standard	[M-H]-	Uridine	Nucleic / derivative	--
ms220	268.097	136	1.66	267.097	standard	[M+H]+	Adenosine	Nucleic / derivative	--
ms237	127	110	1.4	126	standard	[M+H]+	Thymine	Nucleic / derivative	--
ms560	140	94	0.87	139	standard	[M+H]+	6-Hydroxynicotinic acid	Vitamins and Cofactor derivates	C01020
ms576	124	78	1.07	123	standard	[M+H]+	Nicotinic acid	Vitamins and Cofactor derivates	C00253
ms334	173.053	93	0.86	174.053	standard	[M-H]-	Shikimic acid	Organic acid and sugar	C00493
ms303	117	59	0.75	118	standard	[M-H]-	D-Erythronolactone	Organic acid and sugar	--
ms275	145.06	101	2.15	146.06	standard	[M-H]-	2-Methylglutaric acid	Organic acid and sugar	--
ms270	131	85	3.08	132	standard	[M-H]-	2-Hydroxyisocaproic Acid	Organic acid and sugar	C03264
ms310	183.058	137	4.44	182.058	standard	[M+H]+	Ethyl protocatechuate	Organic acid and sugar	--
ms279	138	79.8	0.73	139	standard	[M-H]-	3-Amino-1-propanesulfonic acid	Organic acid and sugar	--
ms282	152	108	2.36	153	standard	[M-H]-	3-Hydroxyanthranilic acid	Organic acid and sugar	C00632
ms281	161	99	1.2	162	standard	[M-H]-	3-Hydroxy-3-Methylpentanedioic acid	Organic acid and sugar	C03761
ms286	146.085	87	0.87	145.085	standard	[M+H]+	4-Guanidinobutyric acid	Organic acid and sugar	C01035
ms289	131.08	85	3.07	132.08	standard	[M-H]-	5-Hydroxyhexanoic acid	Organic acid and sugar	--
ms326	165.1	119.1	3.43	166.1	standard	[M-H]-	Phenyllactate	Organic acid and sugar	C05607
ms305	133	115	0.84	134	standard	[M-H]-	Malic acid	Organic acid and sugar	C03668
ms307	477.2	258	1.84	476.2	standard	[M+H]+	D-Pantothenic acid calcium salt	Organic acid and sugar	--
ms308	130.2	84	0.87	129.2	standard	[M+H]+	D-Pipecolinic acid	Organic acid and sugar	--
ms322	153.2	125.2	1.9	152.2	standard	[M+H]+	Mandelic acid	Organic acid and sugar	C01984
ms296	291	247	2.72	292	standard	[M-H]-	Brevifolin carboxylic acid	Organic acid and sugar	--
ms439	181.1	135	2.21	182.1	standard	[M-H]-	Hydroxyphenyllactic acid	Phenylpropanoids	C03672
ms339	141.03	59	0.75	142.03	standard	[M-H]-	2,4-Hexadienedioic acid	Organic acid and sugar	--
ms292	145.058	101	2.12	146.058	standard	[M-H]-	Adipic acid	Organic acid and sugar	C06104
ms276	131.042	87	1.77	132.042	standard	[M-H]-	2-Methylsuccinic acid	Organic acid and sugar	--
ms313	373.113	123	2	374.113	standard	[M-H]-	Geniposidic acid	Organic acid and sugar	C11673
ms328	165.027	77	2.44	166.027	standard	[M-H]-	Phthalic acid	Organic acid and sugar	C01606
ms309	165.05	75	0.81	166.05	standard	[M-H]-	D-Xylonic acid	Organic acid and sugar	--
ms316	167.1	123	1.86	168.1	standard	[M-H]-	Homogentisic acid	Organic acid and sugar	--
ms300	191	111	0.81	192	standard	[M-H]-	Citric Acid	Organic acid and sugar	--
ms319	190.043	144	2.24	189.043	standard	[M+H]+	Kynurenic acid	Organic acid and sugar	C01717
ms306	231.152	149	5.87	230.152	standard	[M+H]+	Dodecanedioic acid	Organic acid and sugar	C02678
ms336	173.1	111	3.58	174.1	standard	[M-H]-	Suberic Acid	Organic acid and sugar	C08278
ms312	115	71	1	116	standard	[M-H]-	Fumaric acid	Organic acid and sugar	C00122
ms367	140	99	0.67	139	standard	[M+H]+	4-Nitrophenol	Others	C00870
ms381	140	79	0.78	141	standard	[M-H]-	O-Phosphorylethanolamine	Others	C00346
ms351	91	64.9	1.63	90	standard	[M+H]+	1,3-Dihydroxyacetone	Organic acid and sugar	--
ms379	74.05	46.2	1.22	73.05	standard	[M+H]+	N,N-Dimethylformamide	Others	C03134
ms008	153.1	136.1	1.36	152.1	standard	[M+H]+	1,4-Dihydro-1-methyl-4-oxo-3-pyridinecarboxamide	Alkaloids	--
ms013	137	110.1	1.32	136	standard	[M+H]+	Allopurinol	Alkaloids	--
ms354	287.06	243	0.71	288.06	standard	[M-H]-	Orotidine	Organic acid and sugar	C01103
ms377	287	225	5.6	286	standard	[M+H]+	Gastrodin	Others	--
ms389	76	58	0.81	75	standard	[M+H]+	Trimethylamine oxide	Others	C01104
ms524	331.15	287.2	4.81	332.15	standard	[M-H]-	Gibberellin A20	Phytohormone	C02035
ms525	345.1	301.2	6.18	346.1	standard	[M-H]-	Gibberellin A24	Phytohormone	--
ms530	160.048	115.9	4.13	161.048	standard	[M-H]-	Indole-3-carboxylic	Phytohormone	C19837
ms527	204.1	158.2	3.74	205.1	standard	[M-H]-	Indole lactic acid	Phytohormone	C02043
ms405	165	150	3.8	166	standard	[M-H]-	Acetovanillone	Phenylpropanoids	--
ms482	167.1	121	5.79	166.1	standard	[M+H]+	Paeonol	Phenylpropanoids	--
ms422	133.058	103	5.46	132.058	standard	[M+H]+	Cinnamaldehyde	Phenylpropanoids	C00903
ms046	103	86	0.68	102	standard	[M+H]+	1,5-Diaminopentane	Amino acid / derivative	C01672
ms110	89	72	0.68	88	standard	[M+H]+	Putrescine	Amino acid / derivative	--
ms490	577.1	407	2.5	578.1	standard	[M-H]-	Procyanidin B1	Phenylpropanoids	C10221
ms278	124.03	106	1.05	123.03	standard	[M+H]+	2-Picolinic acid	Organic acid and sugar	C10164
ms332	191	85	0.82	192	standard	[M-H]-	Quinic acid	Organic acid and sugar	--
ms298	353.095	191.01	2.6	354.095	standard	[M-H]-	Chlorogenic acid	Organic acid and sugar	--
ms548	385.2	153	3.1	386.2	standard	[M-H]-	Roseoside	Terpenoids	--
ms536	187.1	97	4.23	188.1	standard	[M-H]-	2,6-Dimethyl-7-octene-2,3,6-triol	Terpenoids	--
ms533	135.125	99.8	12.23	136.125	standard	[M-H]-	Alpha-Pinene	Terpenoids	C06306
ms534	153.1	82.9	3.56	154.1	standard	[M-H]-	1,8-Cineole	Terpenoids	C09844
ms545	432.348	415	3.17	431.348	standard	[M+H]+	Peimine	Terpenoids	--
ms550	301.2	173.2	6.71	300.2	standard	[M+H]+	Sugiol	Terpenoids	--
ms088	219	160	2.99	218	standard	[M+H]+	N-Acetyl-5-hydroxytryptamine	Amino acid / derivative	--
ms579	169.09	134	0.77	168.09	standard	[M+H]+	Pyridoxamine	Vitamins and Cofactor derivates	C00534
ms563	245.09	227	3.12	244.09	standard	[M+H]+	Biotin	Vitamins and Cofactor derivates	--
ms553	277.13	146	2.55	278.13	standard	[M-H]-	Pantetheine	Vitamins and Cofactor derivates	C00831
ms568	175.05	87	0.85	176.05	standard	[M-H]-	L-Ascorbate	Vitamins and Cofactor derivates	--
ms575	123.1	79.9	1.35	122.1	standard	[M+H]+	Nicotinamide	Vitamins and Cofactor derivates	C00153
ms557	182.05	138	1.45	183.05	standard	[M-H]-	4-Pyridoxic acid	Vitamins and Cofactor derivates	--
ms554	664.15	136.05	1.07	663.15	standard	[M+H]+	Nicotinamide-Adenine-Dinucleotide	Vitamins and Cofactor derivates	C00847
ms327	99	80.95	5.75	98	putatively annotated	[M+H]+	Phosphate	Organic acid and sugar	C00009
ms044	104.05	58.05	0.68	103.05	putatively annotated	[M+H]+	Gamma-aminobutyrate	Amino acid / derivative	C00334
ms566	104.1	60.1	0.68	103.1	putatively annotated	[M+H]+	Choline	Vitamins and Cofactor derivates	C00114
ms321	105	61	0.68	104	putatively annotated	[M+H]+	Malonate	Organic acid and sugar	C00383
ms039	106.1	60	0.7	105.1	putatively annotated	[M+H]+	Serine	Amino acid / derivative	C00716
ms239	113	96	1.23	112	putatively annotated	[M+H]+	Uracil	Nucleic / derivative	--
ms037	116.1	70	0.73	115.1	putatively annotated	[M+H]+	Proline	Amino acid / derivative	C00148
ms043	118.1	72.2	0.78	117.1	putatively annotated	[M+H]+	Valine	Amino acid / derivative	C00183
ms001	118.2	59	0.71	117.2	putatively annotated	[M+H]+	Betaine	Alkaloids	C00719
ms337	119.05	73.05	0.79	118.05	putatively annotated	[M+H]+	Succinate	Organic acid and sugar	C00042
ms280	119.05	119.05	0.71	118.05	putatively annotated	[M+H]+	3-Hydroxy-3-methyl butyric acid	Organic acid and sugar	--
ms338	121	77	0.89	120	putatively annotated	[M+H]+	Hydroxymalonate	Organic acid and sugar	--
ms398	121.05	77.05	0.89	120.05	putatively annotated	[M+H]+	2,3-Dihydrobenzofuran	Phenylpropanoids	--
ms370	121.1	104.1	1.85	120.1	putatively annotated	[M+H]+	Benzamidine	Others	--
ms288	127	81	0.74	126	putatively annotated	[M+H]+	4-Imidazoleacetate	Organic acid and sugar	C02835
ms112	129.05	56.05	0.72	128.05	putatively annotated	[M+H]+	Pyroglutamine	Amino acid / derivative	--
ms053	130	84	0.85	129	putatively annotated	[M+H]+	5-Oxoproline	Amino acid / derivative	--
ms330	130.05	84.1	0.77	129.05	putatively annotated	[M+H]+	Pipecolate	Organic acid and sugar	C00408
ms331	130.1	70	0.76	129.1	putatively annotated	[M+H]+	trans-4-Hydroxy-L-proline	Organic acid and sugar	C01157
ms096	131.1	72.1	0.61	130.1	putatively annotated	[M+H]+	N-Acetylputrescine	Amino acid / derivative	C02714
ms016	131.15	72.1	0.61	130.15	putatively annotated	[M+H]+	Agmatine	Amino acid / derivative	C00179
ms027	132.1	86.1	0.89	131.1	putatively annotated	[M+H]+	Leucine	Amino acid / derivative	C00123
ms032	132.1	86.1	0.7	131.1	putatively annotated	[M+H]+	L-Isoleucine	Amino acid / derivative	C00407
ms314	133	87	0.7	132	putatively annotated	[M+H]+	Glutarate	Organic acid and sugar	C00489
ms325	133	70.1	0.7	132	putatively annotated	[M+H]+	Ornithine	Organic acid and sugar	--
ms063	134	73.9	0.71	133	putatively annotated	[M+H]+	Beta-homothreonine	Amino acid / derivative	--
ms219	136.05	119.05	1.15	135.05	putatively annotated	[M+H]+	Adenine	Nucleic / derivative	C00147
ms042	138.1	121.1	0.88	137.1	putatively annotated	[M+H]+	Tyramine	Amino acid / derivative	--
ms005	138.1	94.2	0.73	137.1	putatively annotated	[M+H]+	Trigonelline	Alkaloids	C01004
ms384	139	122	0.92	138	putatively annotated	[M+H]+	p-Nitroaniline	Others	--
ms335	144	58	0.75	143	putatively annotated	[M+H]+	Stachydrine	Organic acid and sugar	C10172
ms290	144.05	98.05	0.76	143.05	putatively annotated	[M+H]+	6-Oxopiperidine-2-carboxylate	Organic acid and sugar	--
ms283	145.05	85.05	0.74	144.05	putatively annotated	[M+H]+	3-Methylglutaconate	Organic acid and sugar	--
ms155	146.1	100.1	0.72	145.1	putatively annotated	[M+H]+	2-Aminoheptanoate	Lipids	--
ms529	146.1	118.1	2.66	145.1	putatively annotated	[M+H]+	Indole-3-carboxaldehyde	Phytohormone	C00294
ms503	146.15	72.1	0.8	145.15	putatively annotated	[M+H]+	Spermidine	Phenylpropanoids	C00315
ms565	147	88	0.76	146	putatively annotated	[M+H]+	Carbachol	Vitamins and Cofactor derivates	--
ms294	147.05	101	0.74	146.05	putatively annotated	[M+H]+	Alpha-ketoglutarate	Organic acid and sugar	C00026
ms035	150.2	61.2	0.87	149.2	putatively annotated	[M+H]+	Methionine	Amino acid / derivative	--
ms229	152	135	0.88	151	putatively annotated	[M+H]+	Guanine	Nucleic / derivative	C00242
ms012	158.9	61.15	0.72	157.9	putatively annotated	[M+H]+	Allantoin	Alkaloids	C01551
ms040	161.1	144.2	2.98	160.1	putatively annotated	[M+H]+	Tryptamine	Amino acid / derivative	--
ms268	162	70	0.87	161	putatively annotated	[M+H]+	2-Aminoadipate	Organic acid and sugar	C00956
ms020	162.1	58.05	0.72	161.1	putatively annotated	[M+H]+	5-Methyl glutamate	Amino acid / derivative	--
ms371	162.1	74.1	0.88	161.1	putatively annotated	[M+H]+	Carnitine	Others	C00318
ms301	165.05	91.05	0.88	164.05	putatively annotated	[M+H]+	Coumaric acid	Organic acid and sugar	--
ms217	166	96	0.88	165	putatively annotated	[M+H]+	7-Methylguanine	Nucleic / derivative	--
ms036	166.2	120.1	1.75	165.2	putatively annotated	[M+H]+	Phenylalanine	Amino acid / derivative	--
ms342	167.05	121.05	1.86	166.05	putatively annotated	[M+H]+	Xylonate	Organic acid and sugar	--
ms340	168.9	151.8	0.68	167.9	putatively annotated	[M+H]+	Urate	Organic acid and sugar	C00366
ms050	170	124	0.88	169	putatively annotated	[M+H]+	Cysteic acid	Amino acid / derivative	--
ms581	170	134	0.88	169	putatively annotated	[M+H]+	Pyridoxine	Vitamins and Cofactor derivates	--
ms097	175.1	112.1	0.75	174.1	putatively annotated	[M+H]+	N-alpha-acetylornithine	Amino acid / derivative	--
ms098	175.1	60.1	0.67	174.1	putatively annotated	[M+H]+	N-delta-acetylornithine	Amino acid / derivative	C00437
ms315	176.05	60.05	0.74	175.05	putatively annotated	[M+H]+	Guanidinosuccinic acid	Organic acid and sugar	C03139
ms297	176.1	130.1	0.87	175.1	putatively annotated	[M+H]+	Spermidic acid	Organic acid and sugar	--
ms293	177.05	117.05	4.61	176.05	putatively annotated	[M+H]+	Allantoic acid	Organic acid and sugar	C00499
ms271	177.1	159.05	1.87	176.1	putatively annotated	[M+H]+	2-Isopropylmalate	Organic acid and sugar	--
ms119	177.1	160.1	1.67	176.1	putatively annotated	[M+H]+	Serotonin	Amino acid / derivative	--
ms064	179	76	0.78	178	putatively annotated	[M+H]+	Cysteinylglycine	Amino acid / derivative	C01419
ms580	184	148	1.73	183	putatively annotated	[M+H]+	Pyridoxate	Vitamins and Cofactor derivates	--
ms190	184	125	0.95	183	putatively annotated	[M+H]+	O-Phosphocholine	Lipids	--
ms528	188.05	146.05	2.67	187.05	putatively annotated	[M+H]+	Indole-3-acrylic acid	Phytohormone	--
ms086	189	144	2.66	188	putatively annotated	[M+H]+	N6,N6,N6-trimethyllysine	Amino acid / derivative	C03793
ms089	189	171	2.66	188	putatively annotated	[M+H]+	N-acetylglutamine	Amino acid / derivative	--
ms295	189	143	2.67	188	putatively annotated	[M+H]+	Azelate	Organic acid and sugar	C08261
ms101	189.15	70.05	0.69	188.15	putatively annotated	[M+H]+	N-monomethylarginine	Amino acid / derivative	--
ms360	191.1	84.1	0.73	190.1	putatively annotated	[M+H]+	2,6-Diaminopimelic acid	Organic acid and sugar	C00666
ms267	192.1	146.1	4.25	191.1	putatively annotated	[M+H]+	5-Hydroxyindole-3-acetic acid	Organic acid and sugar	--
ms272	195.05	89	4.62	194.05	putatively annotated	[M+H]+	2-Oxogluconic acid	Organic acid and sugar	--
ms304	197.1	151.1	4.05	196.1	putatively annotated	[M+H]+	Dihydroferulic acid	Organic acid and sugar	C00415
ms091	198.1	110.05	0.75	197.1	putatively annotated	[M+H]+	N-acetylhistidine	Amino acid / derivative	C02997
ms065	203	70	0.73	202	putatively annotated	[M+H]+	Dimethylarginine	Amino acid / derivative	--
ms333	203	157	1.24	202	putatively annotated	[M+H]+	Sebacate	Organic acid and sugar	--
ms056	203.15	157.15	1.42	202.15	putatively annotated	[M+H]+	Alanylleucine	Amino acid / derivative	--
ms130	203.15	157.15	1.24	202.15	putatively annotated	[M+H]+	Alanylisoleucine	Amino acid / derivative	--
ms287	204.05	144.05	0.74	203.05	putatively annotated	[M+H]+	4-Hydroxy-6-methylquinoline-3-carboxylic acid	Organic acid and sugar	--
ms317	205	118	2.67	204	putatively annotated	[M+H]+	Indolelactate	Organic acid and sugar	--
ms070	205.1	130.05	2.67	204.1	putatively annotated	[M+H]+	Gamma-glutamylglycine	Amino acid / derivative	--
ms034	205.1	146.05	2.66	204.1	putatively annotated	[M+H]+	L-Tryptophan	Amino acid / derivative	C00078
ms341	206.05	160.05	3	205.05	putatively annotated	[M+H]+	Xanthurenic acid	Organic acid and sugar	C02470
ms353	217.2	144	3.3	216.2	putatively annotated	[M+H]+	Lycoperodine	Organic acid and sugar	--
ms069	219.1	88.05	1.07	218.1	putatively annotated	[M+H]+	Gamma-glutamylalanine	Amino acid / derivative	C03738
ms205	219.15	201.15	5.78	218.15	putatively annotated	[M+H]+	Beta-Sinensal	Lipids	--
ms366	221	143	0.58	220	putatively annotated	[M+H]+	4.7.10-Trioxa-1.13-tridecanediamine	Others	--
ms100	221.1	158.4	1.42	220.1	putatively annotated	[M+H]+	N-Hydroxy-L-tryptophan	Amino acid / derivative	--
ms375	230.3	212.1	8.97	229.3	putatively annotated	[M+H]+	Dodecyl (dimethyl) amine oxide	Others	--
ms125	231.15	84.1	0.88	230.15	putatively annotated	[M+H]+	valylleucine	Amino acid / derivative	--
ms124	231.15	84.1	0.8	230.15	putatively annotated	[M+H]+	valylisoleucine	Amino acid / derivative	--
ms385	235.1	179.1	9.44	234.1	putatively annotated	[M+H]+	Polygodial	Others	--
ms320	235.3	118.1	0.72	234.3	putatively annotated	[M+H]+	Lysine butyrate	Organic acid and sugar	--
ms225	244.3	112.1	0.75	243.3	putatively annotated	[M+H]+	Cytidine	Nucleic / derivative	--
ms085	245.25	112.1	0.76	244.25	putatively annotated	[M+H]+	N1-Acetylspermine	Amino acid / derivative	--
ms073	246.15	70.05	7.7	245.15	putatively annotated	[M+H]+	Gamma-glutamylvaline	Amino acid / derivative	--
ms208	252	136	2.39	251	putatively annotated	[M+H]+	2'-Deoxyadenosine	Nucleic / derivative	C00559
ms071	260.15	84.05	0.89	259.15	putatively annotated	[M+H]+	Gamma-glutamylisoleucine	Amino acid / derivative	--
ms082	260.15	86.1	0.7	259.15	putatively annotated	[M+H]+	Leucylglutamine	Amino acid / derivative	--
ms072	261.15	84.1	0.88	260.15	putatively annotated	[M+H]+	Gamma-glutamylleucine	Amino acid / derivative	--
ms447	263.25	95.1	11.42	262.25	putatively annotated	[M+H]+	Farnesyl acetone	Phenylpropanoids	--
ms476	265.1	177.1	3.76	264.1	putatively annotated	[M+H]+	N-Feruloyl putrescine	Phenylpropanoids	--
ms585	265.1	122.05	0.73	264.1	putatively annotated	[M+H]+	Thiamine	Vitamins and Cofactor derivates	C00378
ms232	269	137	2.2	268	putatively annotated	[M+H]+	Inosine	Nucleic / derivative	--
ms079	269.1	135.9	2.19	268.1	putatively annotated	[M+H]+	Homocystine	Amino acid / derivative	--
ms472	273.1	153	7.11	272.1	putatively annotated	[M+H]+	Naringenin	Phenylpropanoids	--
ms068	276.1	84.1	0.74	275.1	putatively annotated	[M+H]+	Gamma-glutamyl glutamine	Amino acid / derivative	C05283
ms038	277.1	84.1	0.74	276.1	putatively annotated	[M+H]+	Saccharopine	Amino acid / derivative	C00449
ms449	280.1	177.1	4.41	279.1	putatively annotated	[M+H]+	Feruloyl putrescine derivative	Phenylpropanoids	C10497
ms243	285	153	1.78	284	putatively annotated	[M+H]+	Xanthosine	Nucleic / derivative	--
ms157	285.25	95.1	10.85	284.25	putatively annotated	[M+H]+	2-Methoxy-hexadecenoic acid	Lipids	--
ms382	290.15	58.05	0.88	289.15	putatively annotated	[M+H]+	Ophthalmate	Others	C21016
ms080	291.1	130.05	3.11	290.1	putatively annotated	[M+H]+	Indole-3-acetyl-DL-aspartic acid	Amino acid / derivative	--
ms441	291.1	139.05	3.55	290.1	putatively annotated	[M+H]+	Epicatechin	Phenylpropanoids	C09727
ms516	292.2	147.1	3.67	291.2	putatively annotated	[M+H]+	N-p-Coumaroylspermidine	Phenylpropanoids	C18326
ms084	295.2	150.2	3.77	294.2	putatively annotated	[M+H]+	N-[Methyl(7H-purin-6-yl)carbamoyl]-L-threonine	Amino acid / derivative	--
ms161	295.2	179.2	10.19	294.2	putatively annotated	[M+H]+	9-HOTrE	Lipids	--
ms213	298.1	136.05	3.9	297.1	putatively annotated	[M+H]+	Methylthioadenosine	Nucleic / derivative	--
ms481	300.1	283.15	10.59	299.1	putatively annotated	[M+H]+	N-trans-p-Coumaroyloctopamine	Phenylpropanoids	--
ms191	300.3	62.1	11.17	299.3	putatively annotated	[M+H]+	Palmitoyl ethanolamide	Lipids	C16512
ms419	301.05	286.05	8.04	300.05	putatively annotated	[M+H]+	Chrysoeriol	Phenylpropanoids	C04293
ms196	302	254	10.4	301	putatively annotated	[M+H]+	Sphinganine	Lipids	C00836
ms517	307.2	177.05	4.74	306.2	putatively annotated	[M+H]+	Feruloylagmatine	Phenylpropanoids	C18325
ms180	307.25	67.05	10.78	306.25	putatively annotated	[M+H]+	Ethyl linolenate	Lipids	--
ms074	308.1	179.05	0.78	307.1	putatively annotated	[M+H]+	Glutathione	Amino acid / derivative	C00051
ms584	310	251	3.91	309	putatively annotated	[M+H]+	Sinapoylcholine	Vitamins and Cofactor derivates	C00933
ms480	312.1	145.05	4.73	311.1	putatively annotated	[M+H]+	N-trans-Feruloyloctopamine	Phenylpropanoids	--
ms542	315.2	271.2	8.96	314.2	putatively annotated	[M+H]+	Momilactone A	Terpenoids	C18015
ms546	317.2	299.2	8.85	316.2	putatively annotated	[M+H]+	Phytocassane E	Terpenoids	--
ms192	318	282	10.14	317	putatively annotated	[M+H]+	phytosphingosine	Lipids	--
ms158	318.3	256.3	8.88	317.3	putatively annotated	[M+H]+	4-Hydroxysphinganine	Lipids	--
ms106	323	147	6.06	322	putatively annotated	[M+H]+	p-Coumaroylserotonin	Amino acid / derivative	--
ms181	324	62	10.97	323	putatively annotated	[M+H]+	Linoleoyl ethanolamide	Lipids	--
ms189	326	62	11.28	325	putatively annotated	[M+H]+	Oleoyl ethanolamide	Lipids	--
ms149	331.3	57.05	11.33	330.3	putatively annotated	[M+H]+	Monopalmitin	Lipids	--
ms582	332.15	152.1	0.88	331.15	putatively annotated	[M+H]+	Pyridoxine O-glucoside	Vitamins and Cofactor derivates	--
ms210	333.1	137.1	0.65	332.1	putatively annotated	[M+H]+	2'-Deoxyinosine-5'-monophosphate	Nucleic / derivative	--
ms249	339.1	177.1	4.61	338.1	putatively annotated	[M+H]+	Ferulic acid O-lichenin	Organic acid and sugar	--
ms446	341.1	341.1	9	340.1	putatively annotated	[M+H]+	Esculin	Phenylpropanoids	--
ms372	343	240.3	9.46	342	putatively annotated	[M+H]+	Cocamidopropyl betaine	Others	--
ms251	344.15	165.05	0.88	343.15	putatively annotated	[M+H]+	p-Coumaroyl-D-glucose	Organic acid and sugar	--
ms302	347.1	347.1	0.74	346.1	putatively annotated	[M+H]+	D-Gluconic acid delta-lactone	Organic acid and sugar	C00198
ms221	348	136	0.76	347	putatively annotated	[M+H]+	Adenosine 2'-monophosphate	Nucleic / derivative	--
ms222	348	136	1.05	347	putatively annotated	[M+H]+	Adenosine 3'-monophosphate	Nucleic / derivative	--
ms015	351.4	334.2	9.9	350.4	putatively annotated	[M+H]+	Genostrychnine	Alkaloids	--
ms277	355.05	147.05	11.15	354.05	putatively annotated	[M+H]+	2-O-p-Coumaroylhydroxycitric acid	Organic acid and sugar	--
ms411	355.2	163	11.14	354.2	putatively annotated	[M+H]+	Biflorin	Phenylpropanoids	C08996
ms156	355.3	263.25	11.15	354.3	putatively annotated	[M+H]+	2-Linoleoylglycerol (18:2)	Lipids	--
ms186	355.3	95.1	10.7	354.3	putatively annotated	[M+H]+	MG 18:2	Lipids	--
ms248	357.1	177.1	4.62	356.1	putatively annotated	[M+H]+	Ferulic acid O-hexoside	Organic acid and sugar	--
ms185	357.3	121.1	11.45	356.3	putatively annotated	[M+H]+	MG 18:1	Lipids	--
ms184	359.3	57.05	11.74	358.3	putatively annotated	[M+H]+	MG 18:0	Lipids	--
ms344	365.1	347.1	0.6	364.1	putatively annotated	[M+H]+	D-Cellobiose	Organic acid and sugar	--
ms350	365.1	203.3	0.77	364.1	putatively annotated	[M+H]+	Trehalose	Organic acid and sugar	C01083
ms233	366.2	204.2	0.75	365.2	putatively annotated	[M+H]+	iP9G	Nucleic / derivative	--
ms187	367	321	11.53	366	putatively annotated	[M+H]+	Nervonate	Lipids	--
ms252	368.1	206	0.76	367.1	putatively annotated	[M+H]+	Xanthurenic acid O-hexoside	Organic acid and sugar	--
ms247	369.1	207.05	6.12	368.1	putatively annotated	[M+H]+	1-O-Sinapoylglucose	Organic acid and sugar	--
ms311	369.1	177.05	4.82	368.1	putatively annotated	[M+H]+	Feruloylquinic acid	Organic acid and sugar	C02572
ms541	371.2	209.15	6.12	370.2	putatively annotated	[M+H]+	Hydroxy-ionone-O-hexoside	Terpenoids	--
ms355	374.1	198.2	2.35	373.1	putatively annotated	[M+H]+	DIMBOA glucoside	Organic acid and sugar	C15772
ms583	377.15	243.1	4.7	376.15	putatively annotated	[M+H]+	Riboflavin	Vitamins and Cofactor derivates	C00255
ms250	381.1	177.1	6.41	380.1	putatively annotated	[M+H]+	Feruloyl-acetyl O-lichenin	Organic acid and sugar	--
ms531	382.2	220.2	2.49	381.2	putatively annotated	[M+H]+	trans-Zeatin N-glucoside	Phytohormone	--
ms235	384.1	252.05	2.69	383.1	putatively annotated	[M+H]+	N6-Succinyladenosine	Nucleic / derivative	--
ms114	385	136	1.81	384	putatively annotated	[M+H]+	S-Adenosylhomocysteine	Amino acid / derivative	C00021
ms168	387.1	331.1	9.21	386.1	putatively annotated	[M+H]+	Cholesterol	Lipids	C00187
ms551	389.2	209.15	0.67	388.2	putatively annotated	[M+H]+	Rehmaionoside C	Terpenoids	C17452
ms369	390.4	328.3	9.37	389.4	putatively annotated	[M+H]+	AKD 2B1	Others	--
ms479	398.2	147.1	12.48	397.2	putatively annotated	[M+H]+	N-p-Coumaroylputrescine derivative	Phenylpropanoids	--
ms224	400.2	136.1	2.48	399.2	putatively annotated	[M+H]+	Adenosine O-ribose	Nucleic / derivative	--
ms464	405.15	119.05	6.18	404.15	putatively annotated	[M+H]+	Laxichalcone	Phenylpropanoids	--
ms152	412.2	184.05	8.67	411.2	putatively annotated	[M+H]+	2,2-Bis(pentanoyloxy)ethyl 2-(trimethylammonio)ethyl phosphate	Lipids	--
ms540	414.9	119.2	8.96	413.9	putatively annotated	[M+H]+	Diosgenin	Terpenoids	--
ms076	418.15	145.05	0.74	417.15	putatively annotated	[M+H]+	Gly+2hexoside	Amino acid / derivative	--
ms264	427.15	150.1	4.35	426.15	putatively annotated	[M+H]+	N(6)-(N-Methyl-N-threonylcarbamoyl) adenosine	Organic acid and sugar	--
ms055	432.15	90.05	0.72	431.15	putatively annotated	[M+H]+	Ala+2hexoside	Amino acid / derivative	--
ms406	433.1	271.05	6.4	432.1	putatively annotated	[M+H]+	Apigenin 5-O-glucoside	Phenylpropanoids	C04608
ms460	433.1	283.05	5.89	432.1	putatively annotated	[M+H]+	Isovitexin	Phenylpropanoids	--
ms515	433.1	283.05	5.7	432.1	putatively annotated	[M+H]+	Vitexin	Phenylpropanoids	--
ms519	435.15	273.1	5.82	434.15	putatively annotated	[M+H]+	Naringenin-7-O-glucoside	Phenylpropanoids	C09099
ms111	437.2	420.2	6.55	436.2	putatively annotated	[M+H]+	Putrescine derivative	Amino acid / derivative	--
ms117	448.15	106.05	0.73	447.15	putatively annotated	[M+H]+	Ser+2hexoside	Amino acid / derivative	--
ms410	449.1	287.05	6.88	448.1	putatively annotated	[M+H]+	Astragalin	Phenylpropanoids	C12249
ms467	449.1	287.05	5.95	448.1	putatively annotated	[M+H]+	Luteolin 7-O-glucoside	Phenylpropanoids	C03951
ms429	449.1	287	2.81	448.1	putatively annotated	[M+H]+	Cyanidin 3-O-glucoside	Phenylpropanoids	C08604
ms466	449.1	299.2	5.43	448.1	putatively annotated	[M+H]+	Luteolin 6-C-glucoside	Phenylpropanoids	--
ms109	458.2	116.05	0.73	457.2	putatively annotated	[M+H]+	Pro+2hexoside	Amino acid / derivative	--
ms123	460.2	118.1	0.75	459.2	putatively annotated	[M+H]+	Val+2hexoside	Amino acid / derivative	--
ms386	460.4	119	9.02	459.4	putatively annotated	[M+H]+	Rhodomyrtone	Others	--
ms121	462.2	120.05	0.72	461.2	putatively annotated	[M+H]+	Thr+2hexoside	Amino acid / derivative	--
ms420	463.1	301.1	6.5	462.1	putatively annotated	[M+H]+	Chrysoeriol 5-O-hexoside	Phenylpropanoids	--
ms060	475.2	133.05	0.72	474.2	putatively annotated	[M+H]+	Asn+2hexoside	Amino acid / derivative	--
ms061	476.15	134.05	0.72	475.15	putatively annotated	[M+H]+	Asp+2hexoside	Amino acid / derivative	--
ms387	479.1	329.1	6.04	478.1	putatively annotated	[M+H]+	Selgin C-hexoside	Others	--
ms509	493.1	331.1	6.4	492.1	putatively annotated	[M+H]+	Tricin 7-O-hexoside	Phenylpropanoids	--
ms508	493.1	331.1	6.52	492.1	putatively annotated	[M+H]+	Tricin 5-O-hexoside	Phenylpropanoids	--
ms346	505	163	0.74	504	putatively annotated	[M+H]+	Maltotriose	Organic acid and sugar	C01835
ms107	508.2	166.1	1.86	507.2	putatively annotated	[M+H]+	Phe+2hexoside	Amino acid / derivative	--
ms465	509.3	347.1	0.74	508.3	putatively annotated	[M+H]+	Limocitrin O-hexoside	Phenylpropanoids	--
ms014	515.1	177.1	7.26	514.1	putatively annotated	[M+H]+	2''.6''-O-Diacetyloninin	Alkaloids	--
ms343	527.2	347.2	0.74	526.2	putatively annotated	[M+H]+	Cellotriose	Organic acid and sugar	C06219
ms266	531.15	177.05	4.61	530.15	putatively annotated	[M+H]+	1-Feruloyl-5-caffeoylquinic acid	Organic acid and sugar	--
ms442	557.2	177.1	7.82	556.2	putatively annotated	[M+H]+	Epicatechin O-hexoside derivative	Phenylpropanoids	--
ms426	565.1	367.1	5.55	564.1	putatively annotated	[M+H]+	C-Pentosyl-apigenin O-hexoside	Phenylpropanoids	--
ms417	565.2	499.2	5.2	564.2	putatively annotated	[M+H]+	C-Hexosyl-C-pentosyl-apigenin	Phenylpropanoids	--
ms520	579	409	3.87	578	putatively annotated	[M+H]+	Di-Catechin	Phenylpropanoids	--
ms521	579.15	409.1	3.22	578.15	putatively annotated	[M+H]+	Apigenin 5-(6''-p-coumarylglucoside)	Phenylpropanoids	--
ms457	579.15	271.05	6.32	578.15	putatively annotated	[M+H]+	Isorhoifolin	Phenylpropanoids	--
ms498	579.15	271.05	6.43	578.15	putatively annotated	[M+H]+	Rhoifolin	Phenylpropanoids	C12627
ms462	579.15	433.1	6.32	578.15	putatively annotated	[M+H]+	Kaempferitrin	Phenylpropanoids	C16981
ms318	580.9	544.9	5.18	579.9	putatively annotated	[M+H]+	Inositol pentakisphosphate	Organic acid and sugar	--
ms427	581.1	431.1	4.98	580.1	putatively annotated	[M+H]+	C-pentosyl-luteolin O-hexoside	Phenylpropanoids	--
ms418	581.2	431.1	5.18	580.2	putatively annotated	[M+H]+	C-hexosyl-luteolin O-pentoside	Phenylpropanoids	--
ms432	595.2	287.1	5.91	594.2	putatively annotated	[M+H]+	Cyanidin O-rutinoside	Phenylpropanoids	--
ms421	609.2	301.1	6.54	608.2	putatively annotated	[M+H]+	Chrysoeriol 7-O-rutinoside	Phenylpropanoids	--
ms512	639.1	330.6	6.57	638.1	putatively annotated	[M+H]+	Tricin O-rutinoside	Phenylpropanoids	--
ms511	655.2	331.05	5.48	654.2	putatively annotated	[M+H]+	Tricin O-hexosyl-O-hexoside	Phenylpropanoids	--
ms329	660.85	562.9	0.64	659.85	putatively annotated	[M+H]+	Phytic acid	Organic acid and sugar	--
ms510	669.2	331	7.83	668.2	putatively annotated	[M+H]+	Tricin O-glucuronide-O-hexoside	Phenylpropanoids	--
ms348	689.2	527.2	0.74	688.2	putatively annotated	[M+H]+	Stachyose	Organic acid and sugar	C01613
ms513	699.2	331.1	7.58	698.2	putatively annotated	[M+H]+	Tricin O-sinapoylhexoside	Phenylpropanoids	--
ms425	741.1	177.1	7.01	740.1	putatively annotated	[M+H]+	C-pentosyl-apeignin O-feruloylhexoside	Phenylpropanoids	--
ms077	760.25	418.15	0.83	759.25	putatively annotated	[M+H]+	Gly+4hexoside	Amino acid / derivative	--
ms461	771.2	177.05	6.25	770.2	putatively annotated	[M+H]+	Isovitexin 7-O-beta-[6'''-O-(E)-p-feruloyl]glucoside	Phenylpropanoids	--
ms416	771.2	433.1	6.25	770.2	putatively annotated	[M+H]+	C-Hexosyl-apigenin O-feruloylhexoside	Phenylpropanoids	--
ms146	780.55	184.05	11.94	779.55	putatively annotated	[M+H]+	1-Linoleoyl-2-linolenoyl-GPC (18:2/18:3)	Lipids	--
ms147	784.6	184.05	12.93	783.6	putatively annotated	[M+H]+	1-Oleoyl-2-linoleoyl-GPC (18:1/18:2)	Lipids	--
ms522	787.2	449.1	5.7	786.2	putatively annotated	[M+H]+	C-Hexosyl-luteolin O-feruloylhexoside	Phenylpropanoids	--
ms150	788.6	184.05	13.17	787.6	putatively annotated	[M+H]+	1-Stearoyl-2-oleoyl-GPC (18:0/18:1)	Lipids	--
ms118	790.3	448.15	0.84	789.3	putatively annotated	[M+H]+	Ser+4hexoside	Amino acid / derivative	--
ms458	801.2	301.05	6.76	800.2	putatively annotated	[M+H]+	Isoscoparin 2''-(6-(E)-ferulylglucoside)	Phenylpropanoids	--
ms274	144.95	69.05	0.74	143.95	putatively annotated	[M+H]+	2-Methylene-glutarate	Organic acid and sugar	--
ms010	196.05	150.05	0.75	195.05	putatively annotated	[M+H]+	6-Hydroxy-3-succinoylpyridine	Alkaloids	C19631
ms363	112.05	94.1	0.75	111.05	putatively annotated	[M+H]+	2,5-Dihydroxypyridine	Others	--
ms285	165.05	119.05	0.88	164.05	putatively annotated	[M+H]+	4-Coumarate	Organic acid and sugar	--
ms273	182.05	136.05	1.15	181.05	putatively annotated	[M+H]+	2-Methyl-3-hydroxy-5-formylpyridine-4-carboxylate	Organic acid and sugar	--
ms216	177.2	159.2	1.85	176.2	putatively annotated	[M+H]+	6-Hydroxy-N-methylmyosmine	Nucleic / derivative	--
ms577	220	90	2.29	219	putatively annotated	[M+H]+	Pantothenic acid	Vitamins and Cofactor derivates	C00864
ms284	117	89	2.71	116	putatively annotated	[M+H]+	3-methyl-Oxobutanoate	Organic acid and sugar	--
ms324	145	144	2.63	144	putatively annotated	[M+H]+	Methylitaconate	Organic acid and sugar	C02295
ms564	217	143	3.39	216	putatively annotated	[M+H]+	Bisnorbiotin	Vitamins and Cofactor derivates	C20384
ms361	208.05	120.1	4.72	207.05	putatively annotated	[M+H]+	3-[(1-Carboxyethenyl)oxy]benzoic acid	Organic acid and sugar	C20772
ms299	227.05	209.05	6.13	226.05	putatively annotated	[M+H]+	Chorismate	Organic acid and sugar	C00251
ms526	176.1	130	5.36	175.1	putatively annotated	[M+H]+	IAA	Phytohormone	C00954
ms501	289.1	69.05	0.73	288.1	putatively annotated	[M+H]+	Shikonin	Phenylpropanoids	C17412
ms567	363	201	0.76	362	putatively annotated	[M+H]+	Heteropyrithiamine-glu	Vitamins and Cofactor derivates	--
ms246	349.1	137	0.9	348.1	putatively annotated	[M+H]+	Inosine 5'-monophosphate	Nucleic / derivative	C00130
ms392	332.1	314.2	1.23	331.1	putatively annotated	[M+H]+	Zinolol	Others	--
ms450	427.2	177.1	2.8	426.2	putatively annotated	[M+H]+	Feruloyl putrescine O-hexoside	Phenylpropanoids	--
ms587	401.35	341.3	10.38	400.35	putatively annotated	[M+H]+	25-Hydroxyvitamin D3	Vitamins and Cofactor derivates	C01561
ms562	296.05	57.05	11.61	295.05	putatively annotated	[M+H]+	Aminoimidazole ribotide	Vitamins and Cofactor derivates	C03373
ms376	415.1	177.2	11.35	414.1	putatively annotated	[M+H]+	Futalosine	Others	C16999
ms535	413.35	301.5	11.77	412.35	putatively annotated	[M+H]+	14-Demethyllanosterol	Terpenoids	C05108
ms559	286.05	58.05	10.4	285.05	putatively annotated	[M+H]+	5'-Phosphoribosylglycinamide	Vitamins and Cofactor derivates	C03838
ms558	230.05	99	1	229.05	putatively annotated	[M+H]+	5-Phosphoribosylamine	Vitamins and Cofactor derivates	C03090
ms051	136.05	118.05	0.89	135.05	putatively annotated	[M+H]+	4-Hydroxy-L-threonine	Amino acid / derivative	--
ms349	145	55	0.74	144	putatively annotated	[M+H]+	Threitol	Organic acid and sugar	C16884
ms347	187	82	0.74	186	putatively annotated	[M+H]+	Rhamnose	Organic acid and sugar	--
ms291	478	81	10.83	477	putatively annotated	[M+H]+	8-methylthiooctyl glucosinolate	Organic acid and sugar	C17254
ms368	287	151	12.14	286	putatively annotated	[M+H]+	5-deoxo-ent-10-oxodepressin	Others	--
ms131	189.1	118.1	2.67	188.1	putatively annotated	[M+H]+	Ala-val	Amino acid / derivative	--
ms140	361.2	60.05	4.64	360.2	putatively annotated	[M+H]+	Arg-trp	Amino acid / derivative	--
ms132	205.1	159.1	2.65	204.1	putatively annotated	[M+H]+	Asp-ala	Amino acid / derivative	--
ms133	259.1	104	0.69	258.1	putatively annotated	[M+H]+	Cys-his	Amino acid / derivative	--
ms134	308.1	76	0.78	307.1	putatively annotated	[M+H]+	Cys-trp	Amino acid / derivative	--
ms135	245.2	114.1	0.9	244.2	putatively annotated	[M+H]+	Ile-leu	Amino acid / derivative	--
ms136	263.15	87.05	0.75	262.15	putatively annotated	[M+H]+	Met-ile	Amino acid / derivative	--
ms137	308.1	142.05	0.77	307.1	putatively annotated	[M+H]+	Trp-cys	Amino acid / derivative	--
ms138	269.1	136.1	2.2	268.1	putatively annotated	[M+H]+	Tyr-ser	Amino acid / derivative	--
ms139	205.1	117.1	2.65	204.1	putatively annotated	[M+H]+	Val-pro	Amino acid / derivative	--
ms167	489.1	264	0.71	488.1	putatively annotated	[M+H]+	CDP-choline	Lipids	C00307
ms194	355	81	11.17	354	putatively annotated	[M+H]+	Prostaglandin F2alpha	Lipids	--
ms549	411.4	149.1	12.15	410.4	putatively annotated	[M+H]+	Squalene	Terpenoids	C00751
ms145	243.2	57	11.15	242.2	putatively annotated	[M+H]+	1-Hexadecanol	Lipids	C00823
ms364	105	45	0.68	104	putatively annotated	[M+H]+	(R)-3-Hydroxybutanoate	Others	C01089
ms378	337.25	133	11.16	336.25	putatively annotated	[M+H]+	Leukotriene B4	Others	C02165
ms265	313.2	43	11.34	312.2	putatively annotated	[M+H]+	(9Z,11E)-(13S)-13-Hydroperoxyoctadeca-9,11-dienoic acid	Organic acid and sugar	C04717
ms159	295.2	69	11.43	294.2	putatively annotated	[M+H]+	8-[(1R,2R)-3-Oxo-2-{(Z)-pent-2-enyl}cyclopentyl]octanoate	Lipids	C04780
ms538	429.4	411.4	12.23	428.4	putatively annotated	[M+H]+	24,25-Dihydrolanosterol	Terpenoids	C05109
ms537	367.2	303	11.15	366.2	putatively annotated	[M+H]+	20-Carboxy-leukotriene B4	Terpenoids	C05950
ms195	357	85	11.46	356	putatively annotated	[M+H]+	Prostaglandin J2	Lipids	--
ms388	150	45	0.89	149	putatively annotated	[M+H]+	Triethanolamine	Others	--
ms374	106	42	0.7	105	putatively annotated	[M+H]+	Diethanolamine	Others	C06772
ms373	279.2	109	11.19	278.2	putatively annotated	[M+H]+	Crepenynate	Others	C07289
ms202	337	57	10.73	336	putatively annotated	[M+H]+	Hepoxilin A3	Lipids	C14808
ms198	355	97	11.16	354	putatively annotated	[M+H]+	Trioxilin A3	Lipids	C14809
ms203	359	219	10.71	358	putatively annotated	[M+H]+	Hepoxilin B3	Lipids	--
ms390	355.2	111	11.17	354.2	putatively annotated	[M+H]+	Trioxilin B3	Others	C14811
ms539	397.3	69.1	13.31	396.3	putatively annotated	[M+H]+	5-Dehydroepisterol	Terpenoids	C15780
ms176	265.2	55	11.7	264.2	putatively annotated	[M+H]+	Heptadecatrienoic acid	Lipids	--
ms142	337.3	111	11.19	336.3	putatively annotated	[M+H]+	13,16-Docosadienoic acid	Lipids	C16533
ms171	297.2	279	10.59	296.2	putatively annotated	[M+H]+	cis-9,10-Epoxystearic acid	Lipids	C19623
ms160	317.2	299	10.38	316.2	putatively annotated	[M+H]+	9,10-Dihydroxystearate	Lipids	C19622
ms154	355.3	69	11.16	354.3	putatively annotated	[M+H]+	22-Oxodocosanoate	Lipids	C19624
ms474	265	248	3.77	264	putatively annotated	[M+H]+	N-Benzoyltryptamine	Phenylpropanoids	--
ms475	268	103	2.21	267	putatively annotated	[M+H]+	N-Cinnamoyltyramine	Phenylpropanoids	--
ms543	303.25	257.2	9.2	302.25	putatively annotated	[M+H]+	Oryzalexin A	Terpenoids	--
ms455	465.1	303.05	6.1	464.1	putatively annotated	[M+H]+	Hyperin	Phenylpropanoids	C10073
ms058	104.05	45	0.68	103.05	putatively annotated	[M+H]+	Aminobutyric acid	Amino acid / derivative	C02356
ms555	806.5	806.5	12.93	805.5	putatively annotated	[M+H]+	Acetyl-CoA	Vitamins and Cofactor derivates	C00024
ms569	177.05	85.05	0.58	176.05	putatively annotated	[M+H]+	L-Ascorbic acid	Vitamins and Cofactor derivates	C01041
ms518	417.1	255.05	5.12	416.1	putatively annotated	[M+H]+	Daidzein 7-glucoside	Phenylpropanoids	C10216
ms491	579.15	409.1	3.8	578.15	putatively annotated	[M+H]+	Procyanidin B2	Phenylpropanoids	C17639
ms492	579.15	427.1	3.2	578.15	putatively annotated	[M+H]+	Procyanidin B3	Phenylpropanoids	--
ms383	157	111	0.73	156	putatively annotated	[M+H]+	Orotic acid	Others	--
ms570	139.05	79.05	0.73	138.05	putatively annotated	[M+H]+	Nicotinamide-N-oxide	Vitamins and Cofactor derivates	--
ms201	313.3	57.05	11.34	312.3	putatively annotated	[M+H]+	Phytanic acid	Lipids	C01607
ms523	102	56	0.7	101	putatively annotated	[M+H]+	1-Aminocyclopropanecarboxylic acid	Phytohormone	--
ms352	441	175	11.74	440	putatively annotated	[M+H]+	Aminopterin	Organic acid and sugar	--
ms172	335	189	3.93	334	putatively annotated	[M+H]+	Dehydropinifolic acid	Lipids	--
ms162	447	411	5.95	446	putatively annotated	[M+H]+	Alpha-Tocopherolquinone	Lipids	--
ms574	581	563	5.18	580	putatively annotated	[M+H]+	Reduced Vitamin K	Vitamins and Cofactor derivates	C12248
ms153	453	435	5.66	452	putatively annotated	[M+H]+	2',3'-Dihydro-phytomenadione	Lipids	--
ms178	339	321	4.61	338	putatively annotated	[M+H]+	L-Ascorbic acid-2-glucoside	Lipids	--
ms011	339	97	12.03	338	putatively annotated	[M+H]+	AICA	Alkaloids	C04051
ms009	140	81	0.75	139	putatively annotated	[M+H]+	4-Amino-5-hydroxymethyl-2-methylpyrimidine	Alkaloids	C01279
ms586	137	92	1.14	136	putatively annotated	[M+H]+	1-Methylnicotinamide	Vitamins and Cofactor derivates	C02918
ms556	137	120	2.21	136	putatively annotated	[M+H]+	2-Methylnicotinamide	Vitamins and Cofactor derivates	--
ms054	188	170	2.04	187	putatively annotated	[M+H]+	8-Amino-7-oxononanoate	Amino acid / derivative	C01092
ms572	453	435	7.36	452	putatively annotated	[M+H]+	Phylloquinol	Vitamins and Cofactor derivates	C03313
ms165	433	397	5.88	432	putatively annotated	[M+H]+	Calcitetrol	Lipids	C18231
ms532	220	67	2.28	219	putatively annotated	[M+H]+	Zeatin	Phytohormone	C00371
ms260	384	136	2.67	383	putatively annotated	[M+H]+	Dihydrozeatin-O-glucoside	Organic acid and sugar	--
ms434	303.05	69	6.09	302.05	putatively annotated	[M+H]+	Delphinidin	Phenylpropanoids	C05908
ms345	163.05	85	0.58	162.05	putatively annotated	[M+H]+	Glucose	Organic acid and sugar	C00221
ms496	303.05	153	5.98	302.05	putatively annotated	[M+H]+	Quercetin	Phenylpropanoids	C00389
ms362	355.1	163.05	3.82	354.1	putatively annotated	[M+H]+	Chlorogenic Acid	Organic acid and sugar	C00852
ms544	301	283	9.01	300	putatively annotated	[M+H]+	Oryzalexin C	Terpenoids	--
ms552	301	149	9.01	300	putatively annotated	[M+H]+	Ent-10-Oxodepressin	Terpenoids	--
ms547	321	285	9.22	320	putatively annotated	[M+H]+	Pimara-7,15-diene 3b,6b,19-triol	Terpenoids	--
ms571	138.05	78	0.73	137.05	putatively annotated	[M+H]+	Methyl Nicotinate	Vitamins and Cofactor derivates	--
ms128	162	84	0.75	161	putatively annotated	[M+H]+	N-Acetylcysteine	Amino acid / derivative	C06809
ms269	124	80	0.88	123	putatively annotated	[M+H]+	2-Aminoethanesulfonic acid	Organic acid and sugar	C00245
ms365	165.063	119	0.89	164.063	putatively annotated	[M+H]+	3-(4-Hydroxyphenyl)-propionic acid	Others	--
ms359	220	202	2.21	219	putatively annotated	[M+H]+	N-Acetyl-D-glucosamine	Organic acid and sugar	C00140
ms007	118	91	2.66	117	putatively annotated	[M+H]+	Indole	Alkaloids	C00463
ms006	206.1	147.5	2.67	205.1	putatively annotated	[M+H]+	5-Methoxyindoleacetate	Alkaloids	C05660
ms173	227	209	6.14	226	putatively annotated	[M+H]+	Dihydrojasmonic acid	Lipids	--
ms380	609.2	301	6.56	608.2	putatively annotated	[M+H]+	Neohesperidin	Others	C09806
ms391	347.3	285	9.1	346.3	putatively annotated	[M+H]+	Troxerutin	Others	--
ms183	271.3	57	11.35	270.3	putatively annotated	[M+H]+	Margaric Acid	Lipids	--
ms175	339.3	71	12.04	338.3	putatively annotated	[M+H]+	Erucic Acid（C22:1n9）	Lipids	--
ms174	379.3	379.3	11.44	378.3	putatively annotated	[M+H]+	Ergosterol	Lipids	C01694
ms144	331.227	313.21	8.38	330.227	putatively annotated	[M+H]+	Hydroxyprogesterone	Lipids	C01176
ms197	355.3	337.3	10.75	354.3	putatively annotated	[M+H]+	Tricosanoic acid	Lipids	--
ms499	611.2	303	6.11	610.2	putatively annotated	[M+H]+	Rutin	Phenylpropanoids	C05625
ms126	104.071	69.03	0.7	103.071	putatively annotated	[M+H]+	GABA	Amino acid / derivative	--
ms193	353.2	353.2	11.35	352.2	putatively annotated	[M+H]+	Prostaglandin D2	Lipids	C00696
ms166	383.3	95	12.33	400.7	putatively annotated	[M+H-H2O]+	Campesterol	Lipids	C01789
ms177	397.4	57	12.47	396.4	putatively annotated	[M+H]+	Hexacosanoic	Lipids	--
ms163	313.3	57	10.91	312.3	putatively annotated	[M+H]+	Arachidic acid	Lipids	C06425
ms170	311.293	57	11.8	310.293	putatively annotated	[M+H]+	cis-11-Eicosenoic acid(C20:1)	Lipids	C16526
ms164	341.3	57	11.74	340.3	putatively annotated	[M+H]+	Behenic Acid（C22:0）	Lipids	C08281
ms179	369.3	57	12.17	368.3	putatively annotated	[M+H]+	Lignoceric Acid/Tetracosanoic Acid(C24:0)	Lipids	C08320
ms141	283.3	55	11.69	282.3	putatively annotated	[M+H]+	trans-Vaccenic acid	Lipids	C08367
ms588	76	30.15	0.7	75	Unknown	[M+H]+	Unknown	Unknown	--
ms589	90.1	44	0.7	89.1	Unknown	[M+H]+	Unknown	Unknown	--
ms590	113	96	0.88	112	Unknown	[M+H]+	Unknown	Unknown	--
ms591	117	71	0.73	116	Unknown	[M+H]+	Unknown	Unknown	--
ms592	118.05	65.05	2.66	117.05	Unknown	[M+H]+	Unknown	Unknown	--
ms593	120.1	74	0.71	119.1	Unknown	[M+H]+	Unknown	Unknown	--
ms594	122	76	0.8	121	Unknown	[M+H]+	Unknown	Unknown	--
ms595	123.05	61.05	1.1	122.05	Unknown	[M+H]+	Unknown	Unknown	--
ms596	123.05	80.05	1.47	122.05	Unknown	[M+H]+	Unknown	Unknown	--
ms597	124.05	78.05	0.88	123.05	Unknown	[M+H]+	Unknown	Unknown	--
ms598	126	44	0.71	125	Unknown	[M+H]+	Unknown	Unknown	--
ms599	133	87	0.87	132	Unknown	[M+H]+	Unknown	Unknown	--
ms600	133.05	74	0.7	132.05	Unknown	[M+H]+	Unknown	Unknown	--
ms601	134.05	88.05	0.72	133.05	Unknown	[M+H]+	Unknown	Unknown	--
ms602	137.05	43	1.16	136.05	Unknown	[M+H]+	Unknown	Unknown	--
ms603	137.3	94.2	0.89	136.3	Unknown	[M+H]+	Unknown	Unknown	--
ms604	139	122	1.3	138	Unknown	[M+H]+	Unknown	Unknown	--
ms605	139.05	121.1	0.88	138.05	Unknown	[M+H]+	Unknown	Unknown	--
ms606	144.05	98.05	0.9	143.05	Unknown	[M+H]+	Unknown	Unknown	--
ms607	144.1	113.1	0.73	143.1	Unknown	[M+H]+	Unknown	Unknown	--
ms608	146	86	0.75	145	Unknown	[M+H]+	Unknown	Unknown	--
ms609	147.05	84.05	0.63	146.05	Unknown	[M+H]+	Unknown	Unknown	--
ms610	147.05	91.05	0.89	146.05	Unknown	[M+H]+	Unknown	Unknown	--
ms611	148.05	84.05	0.71	147.05	Unknown	[M+H]+	Unknown	Unknown	--
ms612	150	133	0.86	149	Unknown	[M+H]+	Unknown	Unknown	--
ms613	153	69	0.73	152	Unknown	[M+H]+	Unknown	Unknown	--
ms614	153	110	1.3	152	Unknown	[M+H]+	Unknown	Unknown	--
ms615	153.1	125.1	4.44	152.1	Unknown	[M+H]+	Unknown	Unknown	--
ms616	153.1	65.1	4.35	152.1	Unknown	[M+H]+	Unknown	Unknown	--
ms617	153.2	69.2	0.74	152.2	Unknown	[M+H]+	Unknown	Unknown	--
ms618	156.1	110.1	0.68	155.1	Unknown	[M+H]+	Unknown	Unknown	--
ms619	158.1	98.05	1.26	157.1	Unknown	[M+H]+	Unknown	Unknown	--
ms620	168.9	98	0.93	167.9	Unknown	[M+H]+	Unknown	Unknown	--
ms621	169.1	134.05	0.71	168.1	Unknown	[M+H]+	Unknown	Unknown	--
ms622	174	128	0.73	173	Unknown	[M+H]+	Unknown	Unknown	--
ms623	174.1	86.1	0.75	173.1	Unknown	[M+H]+	Unknown	Unknown	--
ms624	175.1	70.1	0.67	174.1	Unknown	[M+H]+	Unknown	Unknown	--
ms625	182.1	91	1.15	181.1	Unknown	[M+H]+	Unknown	Unknown	--
ms626	183.1	69.05	0.7	182.1	Unknown	[M+H]+	Unknown	Unknown	--
ms627	184	125	0.7	183	Unknown	[M+H]+	Unknown	Unknown	--
ms628	190	130	1.12	189	Unknown	[M+H]+	Unknown	Unknown	--
ms629	190.05	144	2.63	189.05	Unknown	[M+H]+	Unknown	Unknown	--
ms630	195.05	89.05	5.24	194.05	Unknown	[M+H]+	Unknown	Unknown	--
ms631	195.05	89.05	4.61	194.05	Unknown	[M+H]+	Unknown	Unknown	--
ms632	196.1	72.05	0.7	195.1	Unknown	[M+H]+	Unknown	Unknown	--
ms633	199	140	0.99	198	Unknown	[M+H]+	Unknown	Unknown	--
ms634	203.1	143.9	0.95	202.1	Unknown	[M+H]+	Unknown	Unknown	--
ms635	203.2	84.1	0.75	202.2	Unknown	[M+H]+	Unknown	Unknown	--
ms636	204	145	0.95	203	Unknown	[M+H]+	Unknown	Unknown	--
ms637	206.05	160.05	2.66	205.05	Unknown	[M+H]+	Unknown	Unknown	--
ms638	209	106	0.64	208	Unknown	[M+H]+	Unknown	Unknown	--
ms639	209.1	134.05	4.69	208.1	Unknown	[M+H]+	Unknown	Unknown	--
ms640	209.1	134.05	5.33	208.1	Unknown	[M+H]+	Unknown	Unknown	--
ms641	209.1	134.05	6.74	208.1	Unknown	[M+H]+	Unknown	Unknown	--
ms642	211.15	91.05	7.25	210.15	Unknown	[M+H]+	Unknown	Unknown	--
ms643	211.15	91.05	3.87	210.15	Unknown	[M+H]+	Unknown	Unknown	--
ms644	219.1	203.1	10.71	218.1	Unknown	[M+H]+	Unknown	Unknown	--
ms645	220.2	202.1	2.29	219.2	Unknown	[M+H]+	Unknown	Unknown	--
ms646	222.1	60.05	0.74	221.1	Unknown	[M+H]+	Unknown	Unknown	--
ms647	225.1	192.05	8.15	224.1	Unknown	[M+H]+	Unknown	Unknown	--
ms648	225.1	192.05	4.78	224.1	Unknown	[M+H]+	Unknown	Unknown	--
ms649	233.15	174.1	5.58	232.15	Unknown	[M+H]+	Unknown	Unknown	--
ms650	234	175	1.07	233	Unknown	[M+H]+	Unknown	Unknown	--
ms651	241.05	152	0	240.05	Unknown	[M+H]+	Unknown	Unknown	--
ms652	245.1	227.1	4.1	244.1	Unknown	[M+H]+	Unknown	Unknown	--
ms653	245.1	113.05	1.22	244.1	Unknown	[M+H]+	Unknown	Unknown	--
ms654	248.05	140.05	0.72	247.05	Unknown	[M+H]+	Unknown	Unknown	--
ms655	256.1	73.05	0.75	255.1	Unknown	[M+H]+	Unknown	Unknown	--
ms656	258.1	86.1	0.7	257.1	Unknown	[M+H]+	Unknown	Unknown	--
ms657	263.25	95.1	11.14	262.25	Unknown	[M+H]+	Unknown	Unknown	--
ms658	268.1	119.05	2.2	267.1	Unknown	[M+H]+	Unknown	Unknown	--
ms659	269	223	10.3	268	Unknown	[M+H]+	Unknown	Unknown	--
ms660	269	137	2.01	268	Unknown	[M+H]+	Unknown	Unknown	--
ms661	273	255	8.9	272	Unknown	[M+H]+	Unknown	Unknown	--
ms662	273.25	107.1	8.98	272.25	Unknown	[M+H]+	Unknown	Unknown	--
ms663	275.2	105.1	9.01	274.2	Unknown	[M+H]+	Unknown	Unknown	--
ms664	276.1	147.1	0.74	275.1	Unknown	[M+H]+	Unknown	Unknown	--
ms665	277.05	171	0.78	276.05	Unknown	[M+H]+	Unknown	Unknown	--
ms666	277.2	93.05	10.2	276.2	Unknown	[M+H]+	Unknown	Unknown	--
ms667	279.25	67.05	10.25	278.25	Unknown	[M+H]+	Unknown	Unknown	--
ms668	280.1	177.1	4.61	279.1	Unknown	[M+H]+	Unknown	Unknown	--
ms669	283.25	227.2	6.1	282.25	Unknown	[M+H]+	Unknown	Unknown	--
ms670	284	152.2	1.79	283	Unknown	[M+H]+	Unknown	Unknown	--
ms671	285.25	95.1	9.85	284.25	Unknown	[M+H]+	Unknown	Unknown	--
ms672	287.1	167.1	4.6	286.1	Unknown	[M+H]+	Unknown	Unknown	--
ms673	287.25	179.15	9.86	286.25	Unknown	[M+H]+	Unknown	Unknown	--
ms674	289.05	135.05	3.22	288.05	Unknown	[M+H]+	Unknown	Unknown	--
ms675	289.05	163	3.2	288.05	Unknown	[M+H]+	Unknown	Unknown	--
ms676	289.05	163	3.66	288.05	Unknown	[M+H]+	Unknown	Unknown	--
ms677	291.1	130.05	3.11	290.1	Unknown	[M+H]+	Unknown	Unknown	--
ms678	291.1	139.05	3.24	290.1	Unknown	[M+H]+	Unknown	Unknown	--
ms679	303.15	145.05	4.61	302.15	Unknown	[M+H]+	Unknown	Unknown	--
ms680	304.15	185.3	0.69	303.15	Unknown	[M+H]+	Unknown	Unknown	--
ms681	310.1	292.3	0.73	309.1	Unknown	[M+H]+	Unknown	Unknown	--
ms682	310.15	207.05	4.72	309.15	Unknown	[M+H]+	Unknown	Unknown	--
ms683	313	253	5.74	312	Unknown	[M+H]+	Unknown	Unknown	--
ms684	314.15	194.1	3.25	313.15	Unknown	[M+H]+	Unknown	Unknown	--
ms685	320	285	10.36	319	Unknown	[M+H]+	Unknown	Unknown	--
ms686	321.1	243.1	2.7	320.1	Unknown	[M+H]+	Unknown	Unknown	--
ms687	323.15	219.1	2.7	322.15	Unknown	[M+H]+	Unknown	Unknown	--
ms688	326	62	11.28	325	Unknown	[M+H]+	Unknown	Unknown	--
ms689	329.25	139.1	5.82	328.25	Unknown	[M+H]+	Unknown	Unknown	--
ms690	331.1	269.2	8.64	330.1	Unknown	[M+H]+	Unknown	Unknown	--
ms691	335	99	0.69	334	Unknown	[M+H]+	Unknown	Unknown	--
ms692	337.1	163	1.2	336.1	Unknown	[M+H]+	Unknown	Unknown	--
ms693	337.25	83.1	10.71	336.25	Unknown	[M+H]+	Unknown	Unknown	--
ms694	337.25	83.1	11.15	336.25	Unknown	[M+H]+	Unknown	Unknown	--
ms695	339.1	177.1	6.18	338.1	Unknown	[M+H]+	Unknown	Unknown	--
ms696	339.3	83.1	11.42	338.3	Unknown	[M+H]+	Unknown	Unknown	--
ms697	339.3	83.1	12.03	338.3	Unknown	[M+H]+	Unknown	Unknown	--
ms698	339.3	83.1	13.87	338.3	Unknown	[M+H]+	Unknown	Unknown	--
ms699	339.3	83.1	13.6	338.3	Unknown	[M+H]+	Unknown	Unknown	--
ms700	340.1	322.2	1.6	339.1	Unknown	[M+H]+	Unknown	Unknown	--
ms701	341.1	341.1	10.24	340.1	Unknown	[M+H]+	Unknown	Unknown	--
ms702	346.1	184.1	1.47	345.1	Unknown	[M+H]+	Unknown	Unknown	--
ms703	346.1	184.1	1.83	345.1	Unknown	[M+H]+	Unknown	Unknown	--
ms704	348.4	109.1	8.45	347.4	Unknown	[M+H]+	Unknown	Unknown	--
ms705	349.1	137	0.87	348.1	Unknown	[M+H]+	Unknown	Unknown	--
ms706	351.35	69.05	6.56	350.35	Unknown	[M+H]+	Unknown	Unknown	--
ms707	353.25	81.05	10.89	352.25	Unknown	[M+H]+	Unknown	Unknown	--
ms708	355.1	105.05	4.27	354.1	Unknown	[M+H]+	Unknown	Unknown	--
ms709	357.1	177.1	6.13	356.1	Unknown	[M+H]+	Unknown	Unknown	--
ms710	365.1	203.05	0.75	364.1	Unknown	[M+H]+	Unknown	Unknown	--
ms711	369.1	207.05	4.04	368.1	Unknown	[M+H]+	Unknown	Unknown	--
ms712	369.1	207.05	4.73	368.1	Unknown	[M+H]+	Unknown	Unknown	--
ms713	371.2	209.15	6.75	370.2	Unknown	[M+H]+	Unknown	Unknown	--
ms714	381.1	177.1	6.89	380.1	Unknown	[M+H]+	Unknown	Unknown	--
ms715	383.35	147.1	12.34	382.35	Unknown	[M+H]+	Unknown	Unknown	--
ms716	383.35	147.1	12.86	382.35	Unknown	[M+H]+	Unknown	Unknown	--
ms717	383.35	147.1	13.13	382.35	Unknown	[M+H]+	Unknown	Unknown	--
ms718	383.35	147.1	14.09	382.35	Unknown	[M+H]+	Unknown	Unknown	--
ms719	390.2	119.05	6.22	389.2	Unknown	[M+H]+	Unknown	Unknown	--
ms720	395.35	83.1	13.13	394.35	Unknown	[M+H]+	Unknown	Unknown	--
ms721	397.3	137.05	11.97	396.3	Unknown	[M+H]+	Unknown	Unknown	--
ms722	399	207.2	6.07	398	Unknown	[M+H]+	Unknown	Unknown	--
ms723	403.35	137.05	12.51	402.35	Unknown	[M+H]+	Unknown	Unknown	--
ms724	411.3	151.05	12.14	410.3	Unknown	[M+H]+	Unknown	Unknown	--
ms725	417.35	151.05	12.72	416.35	Unknown	[M+H]+	Unknown	Unknown	--
ms726	417.35	151	12.72	416.35	Unknown	[M+H]+	Unknown	Unknown	--
ms727	419.1	287	10.41	418.1	Unknown	[M+H]+	Unknown	Unknown	--
ms728	426.25	285.25	10.33	425.25	Unknown	[M+H]+	Unknown	Unknown	--
ms729	426.25	285.25	10.47	425.25	Unknown	[M+H]+	Unknown	Unknown	--
ms730	431.4	165.1	12.9	430.4	Unknown	[M+H]+	Unknown	Unknown	--
ms731	433.1	271.05	5.88	432.1	Unknown	[M+H]+	Unknown	Unknown	--
ms732	433.1	271.05	6.56	432.1	Unknown	[M+H]+	Unknown	Unknown	--
ms733	433.1	367.2	5.89	432.1	Unknown	[M+H]+	Unknown	Unknown	--
ms734	434.25	177.2	9.03	433.25	Unknown	[M+H]+	Unknown	Unknown	--
ms735	435.15	285.05	5.89	434.15	Unknown	[M+H]+	Unknown	Unknown	--
ms736	435.15	273.1	6.42	434.15	Unknown	[M+H]+	Unknown	Unknown	--
ms737	435.25	80.95	11.61	434.25	Unknown	[M+H]+	Unknown	Unknown	--
ms738	440.3	184.05	9.51	439.3	Unknown	[M+H]+	Unknown	Unknown	--
ms739	440.3	104.1	9.68	439.3	Unknown	[M+H]+	Unknown	Unknown	--
ms740	440.3	299.25	10.76	439.3	Unknown	[M+H]+	Unknown	Unknown	--
ms741	449.1	287	3.22	448.1	Unknown	[M+H]+	Unknown	Unknown	--
ms742	451.1	177.1	7.83	450.1	Unknown	[M+H]+	Unknown	Unknown	--
ms743	452.3	311.25	10.5	451.3	Unknown	[M+H]+	Unknown	Unknown	--
ms744	452.3	311.25	10.62	451.3	Unknown	[M+H]+	Unknown	Unknown	--
ms745	454.3	313.3	11.04	453.3	Unknown	[M+H]+	Unknown	Unknown	--
ms746	454.3	313.3	10.9	453.3	Unknown	[M+H]+	Unknown	Unknown	--
ms747	457.25	285.25	10.7	456.25	Unknown	[M+H]+	Unknown	Unknown	--
ms748	466.3	104	10.4	465.3	Unknown	[M+H]+	Unknown	Unknown	--
ms749	466.3	104	10.45	465.3	Unknown	[M+H]+	Unknown	Unknown	--
ms750	468.3	184.05	10.29	467.3	Unknown	[M+H]+	Unknown	Unknown	--
ms751	468.3	104.1	10.44	467.3	Unknown	[M+H]+	Unknown	Unknown	--
ms752	474.15	327.1	2.74	473.15	Unknown	[M+H]+	Unknown	Unknown	--
ms753	476.3	335.25	10.42	475.3	Unknown	[M+H]+	Unknown	Unknown	--
ms754	476.3	335.25	10.55	475.3	Unknown	[M+H]+	Unknown	Unknown	--
ms755	476.3	335.25	10.91	475.3	Unknown	[M+H]+	Unknown	Unknown	--
ms756	478.3	44.05	10.83	477.3	Unknown	[M+H]+	Unknown	Unknown	--
ms757	478.3	417.25	11.04	477.3	Unknown	[M+H]+	Unknown	Unknown	--
ms758	478.3	337.25	10.72	477.3	Unknown	[M+H]+	Unknown	Unknown	--
ms759	478.3	337.25	10.84	477.3	Unknown	[M+H]+	Unknown	Unknown	--
ms760	480.3	339.3	10.84	479.3	Unknown	[M+H]+	Unknown	Unknown	--
ms761	480.3	339.3	11.13	479.3	Unknown	[M+H]+	Unknown	Unknown	--
ms762	481.3	283.3	7.22	480.3	Unknown	[M+H]+	Unknown	Unknown	--
ms763	482.3	341.3	11.46	481.3	Unknown	[M+H]+	Unknown	Unknown	--
ms764	482.3	341.3	11.13	481.3	Unknown	[M+H]+	Unknown	Unknown	--
ms765	489.2	147.1	0.74	488.2	Unknown	[M+H]+	Unknown	Unknown	--
ms766	492.3	86.1	10.27	491.3	Unknown	[M+H]+	Unknown	Unknown	--
ms767	492.3	86.1	10.44	491.3	Unknown	[M+H]+	Unknown	Unknown	--
ms768	494.3	104.1	10.6	493.3	Unknown	[M+H]+	Unknown	Unknown	--
ms769	494.3	104.1	10.7	493.3	Unknown	[M+H]+	Unknown	Unknown	--
ms770	494.3	184.05	11.02	493.3	Unknown	[M+H]+	Unknown	Unknown	--
ms771	496.35	184.05	11	495.35	Unknown	[M+H]+	Unknown	Unknown	--
ms772	496.35	478.35	10.88	495.35	Unknown	[M+H]+	Unknown	Unknown	--
ms773	519	163.05	0.97	518	Unknown	[M+H]+	Unknown	Unknown	--
ms774	518.3	184.05	10.39	517.3	Unknown	[M+H]+	Unknown	Unknown	--
ms775	518.3	184.05	10.52	517.3	Unknown	[M+H]+	Unknown	Unknown	--
ms776	518.3	184.05	10.82	517.3	Unknown	[M+H]+	Unknown	Unknown	--
ms777	520.35	184.05	10.69	519.35	Unknown	[M+H]+	Unknown	Unknown	--
ms778	520.35	104.1	10.81	519.35	Unknown	[M+H]+	Unknown	Unknown	--
ms779	522.2	163.05	0.75	521.2	Unknown	[M+H]+	Unknown	Unknown	--
ms780	522.35	104.1	10.8	521.35	Unknown	[M+H]+	Unknown	Unknown	--
ms781	522.35	104.1	11.12	521.35	Unknown	[M+H]+	Unknown	Unknown	--
ms782	524.35	184.05	11.35	523.35	Unknown	[M+H]+	Unknown	Unknown	--
ms783	524.35	184.05	11.44	523.35	Unknown	[M+H]+	Unknown	Unknown	--
ms784	538.4	184.05	9.75	537.4	Unknown	[M+H]+	Unknown	Unknown	--
ms785	538.4	104.1	11.63	537.4	Unknown	[M+H]+	Unknown	Unknown	--
ms786	548.35	104.1	10.8	547.35	Unknown	[M+H]+	Unknown	Unknown	--
ms787	548.35	184.05	11.25	547.35	Unknown	[M+H]+	Unknown	Unknown	--
ms788	552.4	184.05	11.71	551.4	Unknown	[M+H]+	Unknown	Unknown	--
ms789	552.4	184.05	11.8	551.4	Unknown	[M+H]+	Unknown	Unknown	--
ms790	565.1	367.1	5.31	564.1	Unknown	[M+H]+	Unknown	Unknown	--
ms791	565.1	367.1	5.64	564.1	Unknown	[M+H]+	Unknown	Unknown	--
ms792	565.1	367.1	6.43	564.1	Unknown	[M+H]+	Unknown	Unknown	--
ms793	579.15	409.1	3.87	578.15	Unknown	[M+H]+	Unknown	Unknown	--
ms794	581.2	273.1	5.87	580.2	Unknown	[M+H]+	Unknown	Unknown	--
ms795	581.2	273.1	6.46	580.2	Unknown	[M+H]+	Unknown	Unknown	--
ms796	595.15	449.1	5.91	594.15	Unknown	[M+H]+	Unknown	Unknown	--
ms797	610	575	13.57	609	Unknown	[M+H]+	Unknown	Unknown	--
ms798	611.2	287	3.2	610.2	Unknown	[M+H]+	Unknown	Unknown	--
ms799	650.45	184.05	11.34	649.45	Unknown	[M+H]+	Unknown	Unknown	--
ms800	655.2	331.1	6.46	654.2	Unknown	[M+H]+	Unknown	Unknown	--
ms801	660.45	519.4	12.25	659.45	Unknown	[M+H]+	Unknown	Unknown	--
ms802	664	428	0.88	663	Unknown	[M+H]+	Unknown	Unknown	--
ms803	664.1	136.1	1.09	663.1	Unknown	[M+H]+	Unknown	Unknown	--
ms804	666.45	184.05	11.3	665.45	Unknown	[M+H]+	Unknown	Unknown	--
ms805	674.45	184.05	11.16	673.45	Unknown	[M+H]+	Unknown	Unknown	--
ms806	678.5	184.05	12.37	677.5	Unknown	[M+H]+	Unknown	Unknown	--
ms807	684.25	325.1	0.75	683.25	Unknown	[M+H]+	Unknown	Unknown	--
ms808	696.4	263.25	10.68	695.4	Unknown	[M+H]+	Unknown	Unknown	--
ms809	702.5	184.05	12.24	701.5	Unknown	[M+H]+	Unknown	Unknown	--
ms810	704.5	184.05	12.44	703.5	Unknown	[M+H]+	Unknown	Unknown	--
ms811	706.55	184.05	12.7	705.55	Unknown	[M+H]+	Unknown	Unknown	--
ms812	714.5	573.5	12.67	713.5	Unknown	[M+H]+	Unknown	Unknown	--
ms813	714.5	573.5	12.06	713.5	Unknown	[M+H]+	Unknown	Unknown	--
ms814	716.5	575.5	12.87	715.5	Unknown	[M+H]+	Unknown	Unknown	--
ms815	718.55	577.5	12.87	717.55	Unknown	[M+H]+	Unknown	Unknown	--
ms816	718.55	577.5	13.12	717.55	Unknown	[M+H]+	Unknown	Unknown	--
ms817	728.45	86.1	12.71	727.45	Unknown	[M+H]+	Unknown	Unknown	--
ms818	728.45	184.05	12.35	727.45	Unknown	[M+H]+	Unknown	Unknown	--
ms819	730.55	184.05	12.52	729.55	Unknown	[M+H]+	Unknown	Unknown	--
ms820	732.55	184.05	12.76	731.55	Unknown	[M+H]+	Unknown	Unknown	--
ms821	732.55	184.05	12.76	731.55	Unknown	[M+H]+	Unknown	Unknown	--
ms822	734.55	184.05	12.75	733.55	Unknown	[M+H]+	Unknown	Unknown	--
ms823	734.55	184.05	13.06	733.55	Unknown	[M+H]+	Unknown	Unknown	--
ms824	736.5	595.45	12.34	735.5	Unknown	[M+H]+	Unknown	Unknown	--
ms825	736.5	595.5	12.67	735.5	Unknown	[M+H]+	Unknown	Unknown	--
ms826	738.5	597.5	12.51	737.5	Unknown	[M+H]+	Unknown	Unknown	--
ms827	738.5	597.5	12.87	737.5	Unknown	[M+H]+	Unknown	Unknown	--
ms828	740.5	599.5	12.69	739.5	Unknown	[M+H]+	Unknown	Unknown	--
ms829	740.5	599.5	13.13	739.5	Unknown	[M+H]+	Unknown	Unknown	--
ms830	741	595	5.1	740	Unknown	[M+H]+	Unknown	Unknown	--
ms831	741.2	147.2	6.4	740.2	Unknown	[M+H]+	Unknown	Unknown	--
ms832	742.55	601.5	12.95	741.55	Unknown	[M+H]+	Unknown	Unknown	--
ms833	742.55	601.5	12.69	741.55	Unknown	[M+H]+	Unknown	Unknown	--
ms834	742.55	184.05	11.94	741.55	Unknown	[M+H]+	Unknown	Unknown	--
ms835	742.55	184.05	12.49	741.55	Unknown	[M+H]+	Unknown	Unknown	--
ms836	744.55	184.05	12.71	743.55	Unknown	[M+H]+	Unknown	Unknown	--
ms837	746.55	184.05	12.94	745.55	Unknown	[M+H]+	Unknown	Unknown	--
ms838	754.55	571.45	12.77	753.55	Unknown	[M+H]+	Unknown	Unknown	--
ms839	756.55	184.05	12.67	755.55	Unknown	[M+H]+	Unknown	Unknown	--
ms840	756.55	184.05	12.06	755.55	Unknown	[M+H]+	Unknown	Unknown	--
ms841	758.55	184.05	12.87	757.55	Unknown	[M+H]+	Unknown	Unknown	--
ms842	760.6	184.05	12.87	759.6	Unknown	[M+H]+	Unknown	Unknown	--
ms843	760.6	184.05	13.13	759.6	Unknown	[M+H]+	Unknown	Unknown	--
ms844	762.6	184.05	13.13	761.6	Unknown	[M+H]+	Unknown	Unknown	--
ms845	770.55	184.05	12.76	769.55	Unknown	[M+H]+	Unknown	Unknown	--
ms846	771.2	433.1	6.25	770.2	Unknown	[M+H]+	Unknown	Unknown	--
ms847	772.6	184.05	13.05	771.6	Unknown	[M+H]+	Unknown	Unknown	--
ms848	774.25	432.15	0.9	773.25	Unknown	[M+H]+	Unknown	Unknown	--
ms849	774.6	184.05	13.31	773.6	Unknown	[M+H]+	Unknown	Unknown	--
ms850	778.55	184.05	12.34	777.55	Unknown	[M+H]+	Unknown	Unknown	--
ms851	782.55	125	12.7	781.55	Unknown	[M+H]+	Unknown	Unknown	--
ms852	784.6	184.05	12.7	783.6	Unknown	[M+H]+	Unknown	Unknown	--
ms853	788.6	184.05	12.92	787.6	Unknown	[M+H]+	Unknown	Unknown	--
ms854	788.6	184.05	13.52	787.6	Unknown	[M+H]+	Unknown	Unknown	--
ms855	812.6	184.05	13.3	811.6	Unknown	[M+H]+	Unknown	Unknown	--
ms856	846.3	325.1	0.73	845.3	Unknown	[M+H]+	Unknown	Unknown	--
ms857	104.05	69.05	0.7	103.05	Unknown	[M+H]+	Unknown	Unknown	--
ms858	149.1	85.05	0.71	148.1	Unknown	[M+H]+	Unknown	Unknown	--
ms859	266	123	0.73	265	Unknown	[M+H]+	Unknown	Unknown	--
ms860	266	122	0.73	265	Unknown	[M+H]+	Unknown	Unknown	--
ms861	144.05	126.05	0.73	143.05	Unknown	[M+H]+	Unknown	Unknown	--
ms862	138.05	94.05	0.73	137.05	Unknown	[M+H]+	Unknown	Unknown	--
ms863	138.15	93.1	0.73	137.15	Unknown	[M+H]+	Unknown	Unknown	--
ms864	138	92	0.73	137	Unknown	[M+H]+	Unknown	Unknown	--
ms865	186.05	98	0.74	185.05	Unknown	[M+H]+	Unknown	Unknown	--
ms866	256.2	124.1	0.75	255.2	Unknown	[M+H]+	Unknown	Unknown	--
ms867	167.1	122.05	0.75	166.1	Unknown	[M+H]+	Unknown	Unknown	--
ms868	267	138	0.75	266	Unknown	[M+H]+	Unknown	Unknown	--
ms869	216.05	96.95	0.86	215.05	Unknown	[M+H]+	Unknown	Unknown	--
ms870	262	216	0.77	261	Unknown	[M+H]+	Unknown	Unknown	--
ms871	140	94	0.72	139	Unknown	[M+H]+	Unknown	Unknown	--
ms872	168	150	0.87	167	Unknown	[M+H]+	Unknown	Unknown	--
ms873	166	77	0.88	165	Unknown	[M+H]+	Unknown	Unknown	--
ms874	182.05	136.05	0.88	181.05	Unknown	[M+H]+	Unknown	Unknown	--
ms875	231	99	1.32	230	Unknown	[M+H]+	Unknown	Unknown	--
ms876	166	77	1.85	165	Unknown	[M+H]+	Unknown	Unknown	--
ms877	221	90	2.29	220	Unknown	[M+H]+	Unknown	Unknown	--
ms878	206.15	74.05	2.66	205.15	Unknown	[M+H]+	Unknown	Unknown	--
ms879	227.05	209.05	2.99	226.05	Unknown	[M+H]+	Unknown	Unknown	--
ms880	252	105	4.29	251	Unknown	[M+H]+	Unknown	Unknown	--
ms881	178	90	4.6	177	Unknown	[M+H]+	Unknown	Unknown	--
ms882	262	262	6	261	Unknown	[M+H]+	Unknown	Unknown	--
ms883	381	381	0.73	380	Unknown	[M+H]+	Unknown	Unknown	--
ms884	443	281	0.76	442	Unknown	[M+H]+	Unknown	Unknown	--
ms885	591	429	0.81	590	Unknown	[M+H]+	Unknown	Unknown	--
ms886	309	85	0.77	308	Unknown	[M+H]+	Unknown	Unknown	--
ms887	423	423	0.89	422	Unknown	[M+H]+	Unknown	Unknown	--
ms888	423	423	1.36	422	Unknown	[M+H]+	Unknown	Unknown	--
ms889	382	90	2.5	381	Unknown	[M+H]+	Unknown	Unknown	--
ms890	382	90	2.17	381	Unknown	[M+H]+	Unknown	Unknown	--
ms891	374	106	2.34	373	Unknown	[M+H]+	Unknown	Unknown	--
ms892	448	124	2.82	447	Unknown	[M+H]+	Unknown	Unknown	--
ms893	375	241	3.86	374	Unknown	[M+H]+	Unknown	Unknown	--
ms894	427.2	150.2	4.35	426.2	Unknown	[M+H]+	Unknown	Unknown	--
ms895	329	195	5.8	328	Unknown	[M+H]+	Unknown	Unknown	--
ms896	406	227	6.07	405	Unknown	[M+H]+	Unknown	Unknown	--
ms897	455	114	7.21	454	Unknown	[M+H]+	Unknown	Unknown	--
ms898	317.2	299.2	10.03	316.2	Unknown	[M+H]+	Unknown	Unknown	--
ms899	429.35	133.05	11.34	428.35	Unknown	[M+H]+	Unknown	Unknown	--
ms900	417.35	399.35	10.27	416.35	Unknown	[M+H]+	Unknown	Unknown	--
ms901	296.05	57.05	11.08	295.05	Unknown	[M+H]+	Unknown	Unknown	--
ms902	521	503	10.82	520	Unknown	[M+H]+	Unknown	Unknown	--
ms903	454.35	57.05	10.92	453.35	Unknown	[M+H]+	Unknown	Unknown	--
ms904	454.35	57.05	11.04	453.35	Unknown	[M+H]+	Unknown	Unknown	--
ms905	435	137	11.38	434	Unknown	[M+H]+	Unknown	Unknown	--
ms906	375	137	11.03	374	Unknown	[M+H]+	Unknown	Unknown	--
ms907	385.35	325.3	11.69	384.35	Unknown	[M+H]+	Unknown	Unknown	--
ms908	399.35	381.35	12	398.35	Unknown	[M+H]+	Unknown	Unknown	--
ms909	399.35	381.3	12.84	398.35	Unknown	[M+H]+	Unknown	Unknown	--
ms910	413.35	159.1	12.13	412.35	Unknown	[M+H]+	Unknown	Unknown	--
ms911	425	165.1	12.28	424	Unknown	[M+H]+	Unknown	Unknown	--
ms912	397.35	379.2	12.48	396.35	Unknown	[M+H]+	Unknown	Unknown	--
ms913	397.35	81.05	13.31	396.35	Unknown	[M+H]+	Unknown	Unknown	--
ms914	643	643	12.03	642	Unknown	[M+H]+	Unknown	Unknown	--
ms915	186.05	144.05	0.74	185.05	Unknown	[M+H]+	Unknown	Unknown	--
ms916	314.05	58.05	11.35	313.05	Unknown	[M+H]+	Unknown	Unknown	--
ms917	340.05	97.05	6.75	339.05	Unknown	[M+H]+	Unknown	Unknown	--
ms918	355.05	143.05	10.18	354.05	Unknown	[M+H]+	Unknown	Unknown	--
ms919	277.1	143.05	0.78	276.1	Unknown	[M+H]+	Unknown	Unknown	--
ms920	229.05	55.05	0.9	228.05	Unknown	[M+H]+	Unknown	Unknown	--
ms921	410.4	109.1	13.94	409.4	Unknown	[M+H]+	Unknown	Unknown	--
ms922	125	42.05	1.15	124	Unknown	[M+H]+	Unknown	Unknown	--
ms923	193	69	0.77	192	Unknown	[M+H]+	Unknown	Unknown	--
ms924	218.1	44.05	0.72	217.1	Unknown	[M+H]+	Unknown	Unknown	--
ms925	319.15	115.05	2.66	318.15	Unknown	[M+H]+	Unknown	Unknown	--
ms926	251.05	84.05	0.77	250.05	Unknown	[M+H]+	Unknown	Unknown	--
ms927	93	45	0.73	92	Unknown	[M+H]+	Unknown	Unknown	--
ms928	62	44	0.64	61	Unknown	[M+H]+	Unknown	Unknown	--
ms929	305.2	287	10.33	304.2	Unknown	[M+H]+	Unknown	Unknown	--
ms930	255.2	237.2	8.99	254.2	Unknown	[M+H]+	Unknown	Unknown	--
ms931	300	56	10.14	299	Unknown	[M+H]+	Unknown	Unknown	--
ms932	156	42	0.85	155	Unknown	[M+H]+	Unknown	Unknown	--
ms933	397	57.1	12.47	396	Unknown	[M+H]+	Unknown	Unknown	--
ms934	397	57.1	13.31	396	Unknown	[M+H]+	Unknown	Unknown	--
ms935	321	275	15.98	320	Unknown	[M+H]+	Unknown	Unknown	--
ms936	295.2	69	10.3	294.2	Unknown	[M+H]+	Unknown	Unknown	--
ms937	311.2	67	10.55	310.2	Unknown	[M+H]+	Unknown	Unknown	--
ms938	321.25	257	15.98	320.25	Unknown	[M+H]+	Unknown	Unknown	--
ms939	337.25	81	11.16	336.25	Unknown	[M+H]+	Unknown	Unknown	--
ms940	337.2	239	11.43	336.2	Unknown	[M+H]+	Unknown	Unknown	--
ms941	337	67	11.17	336	Unknown	[M+H]+	Unknown	Unknown	--
ms942	337	319	11.42	336	Unknown	[M+H]+	Unknown	Unknown	--
ms943	303.2	67	10.85	302.2	Unknown	[M+H]+	Unknown	Unknown	--
ms944	279.2	109	10.28	278.2	Unknown	[M+H]+	Unknown	Unknown	--
ms945	313.2	69	11.35	312.2	Unknown	[M+H]+	Unknown	Unknown	--
ms946	341.3	41	11.73	340.3	Unknown	[M+H]+	Unknown	Unknown	--
ms947	399.3	303	11.55	398.3	Unknown	[M+H]+	Unknown	Unknown	--
ms948	297.2	83	10.56	296.2	Unknown	[M+H]+	Unknown	Unknown	--
ms949	293.2	185	10.33	292.2	Unknown	[M+H]+	Unknown	Unknown	--
ms950	339	81	11.43	338	Unknown	[M+H]+	Unknown	Unknown	--
ms951	321	117	4.61	320	Unknown	[M+H]+	Unknown	Unknown	--
ms952	337.2	57	10.72	336.2	Unknown	[M+H]+	Unknown	Unknown	--
ms953	295.2	277	10.29	294.2	Unknown	[M+H]+	Unknown	Unknown	--
ms954	313.2	67	11.35	312.2	Unknown	[M+H]+	Unknown	Unknown	--
ms955	331.2	253	5.78	330.2	Unknown	[M+H]+	Unknown	Unknown	--
ms956	313.2	57	10.91	312.2	Unknown	[M+H]+	Unknown	Unknown	--
ms957	277.2	93	9.97	276.2	Unknown	[M+H]+	Unknown	Unknown	--
ms958	229.1	55	8.18	228.1	Unknown	[M+H]+	Unknown	Unknown	--
ms959	295.2	93	10.21	294.2	Unknown	[M+H]+	Unknown	Unknown	--
ms960	295.2	93	11.42	294.2	Unknown	[M+H]+	Unknown	Unknown	--
ms961	265.2	55	11.43	264.2	Unknown	[M+H]+	Unknown	Unknown	--
ms962	273.2	135	9	272.2	Unknown	[M+H]+	Unknown	Unknown	--
ms963	297.2	193	11.11	296.2	Unknown	[M+H]+	Unknown	Unknown	--
ms964	315.2	97	8.95	314.2	Unknown	[M+H]+	Unknown	Unknown	--
ms965	303	145	4.61	302	Unknown	[M+H]+	Unknown	Unknown	--
ms966	303.25	81.05	9.77	302.25	Unknown	[M+H]+	Unknown	Unknown	--
ms967	611.15	465.1	6.41	610.15	Unknown	[M+H]+	Unknown	Unknown	--
ms968	243.1	127.05	2.25	242.1	Unknown	[M+H]+	Unknown	Unknown	--
ms969	147.1	84.1	0.63	146.1	Unknown	[M+H]+	Unknown	Unknown	--
ms970	165.05	91.05	4.96	164.05	Unknown	[M+H]+	Unknown	Unknown	--
ms971	335	243	2.7	334	Unknown	[M+H]+	Unknown	Unknown	--
ms972	439	255	4.37	438	Unknown	[M+H]+	Unknown	Unknown	--
ms973	536	518	5.96	535	Unknown	[M+H]+	Unknown	Unknown	--
ms974	536	518	9.6	535	Unknown	[M+H]+	Unknown	Unknown	--
ms975	581	563	4.57	580	Unknown	[M+H]+	Unknown	Unknown	--
ms976	581	563	4.98	580	Unknown	[M+H]+	Unknown	Unknown	--
ms977	523	505	11.12	522	Unknown	[M+H]+	Unknown	Unknown	--
ms978	205	169	2.71	204	Unknown	[M+H]+	Unknown	Unknown	--
ms979	309	57	12.09	308	Unknown	[M+H]+	Unknown	Unknown	--
ms980	167	80	1.77	166	Unknown	[M+H]+	Unknown	Unknown	--
ms981	139	93	0.73	138	Unknown	[M+H]+	Unknown	Unknown	--
ms982	181	107	6.86	180	Unknown	[M+H]+	Unknown	Unknown	--
ms983	188	170	2.67	187	Unknown	[M+H]+	Unknown	Unknown	--
ms984	277	195	5.06	276	Unknown	[M+H]+	Unknown	Unknown	--
ms985	397	161	13.32	396	Unknown	[M+H]+	Unknown	Unknown	--
ms986	382	220	1.97	381	Unknown	[M+H]+	Unknown	Unknown	--
ms987	458.2	116.05	0.73	457.2	Unknown	[M+H]+	Unknown	Unknown	--
ms988	460.2	118.1	0.77	459.2	Unknown	[M+H]+	Unknown	Unknown	--
ms989	315.2	83	11.35	314.2	Unknown	[M+H]+	Unknown	Unknown	--
ms990	151.1	115	0.53	150.1	Unknown	[M+H]+	Unknown	Unknown	--
ms991	181.05	85	0.59	180.05	Unknown	[M+H]+	Unknown	Unknown	--
ms992	225.15	133.1	8.13	224.15	Unknown	[M+H]+	Unknown	Unknown	--
ms993	279.15	132.05	10.04	278.15	Unknown	[M+H]+	Unknown	Unknown	--
ms994	287	123	10.97	286	Unknown	[M+H]+	Unknown	Unknown	--
ms995	331.19	313.18	11.21	330.19	Unknown	[M+H]+	Unknown	Unknown	--
ms996	305	111	10.35	304	Unknown	[M+H]+	Unknown	Unknown	--
ms997	287	135	10.66	286	Unknown	[M+H]+	Unknown	Unknown	--
ms998	303	133	9.22	302	Unknown	[M+H]+	Unknown	Unknown	--
ms999	303	133	9.77	302	Unknown	[M+H]+	Unknown	Unknown	--
ms1000	285	123	9.21	284	Unknown	[M+H]+	Unknown	Unknown	--
ms1001	285	123	9.86	284	Unknown	[M+H]+	Unknown	Unknown	--
ms1002	301	177	9.2	300	Unknown	[M+H]+	Unknown	Unknown	--
ms1003	315.2	121	8.96	314.2	Unknown	[M+H]+	Unknown	Unknown	--
ms1004	331.2	313.2	6.78	330.2	Unknown	[M+H]+	Unknown	Unknown	--
ms1005	331.2	313.2	11.36	330.2	Unknown	[M+H]+	Unknown	Unknown	--
ms1006	331.2	81.05	11.36	330.2	Unknown	[M+H]+	Unknown	Unknown	--
ms1007	301	283	9.01	300	Unknown	[M+H]+	Unknown	Unknown	--
ms1008	305	287	4.4	304	Unknown	[M+H]+	Unknown	Unknown	--
ms1009	305	287	5.8	304	Unknown	[M+H]+	Unknown	Unknown	--
ms1010	287	269	9.88	286	Unknown	[M+H]+	Unknown	Unknown	--
ms1011	287	269	9.13	286	Unknown	[M+H]+	Unknown	Unknown	--
ms1012	287.25	269.25	9.86	286.25	Unknown	[M+H]+	Unknown	Unknown	--
ms1013	321	285	9.22	320	Unknown	[M+H]+	Unknown	Unknown	--
ms1014	303	133	9.22	302	Unknown	[M+H]+	Unknown	Unknown	--
ms1015	271	161	11.3	270	Unknown	[M+H]+	Unknown	Unknown	--
ms1016	271	243	8.95	270	Unknown	[M+H]+	Unknown	Unknown	--
ms1017	258.2	104.2	0.7	257.2	Unknown	[M+H]+	Unknown	Unknown	--
ms1018	112.08	95	0.75	111.08	Unknown	[M+H]+	Unknown	Unknown	--
ms1019	140	99	0.85	139	Unknown	[M+H]+	Unknown	Unknown	--
ms1020	477.2	258	2.3	476.2	Unknown	[M+H]+	Unknown	Unknown	--
ms1021	384	136	2.57	383	Unknown	[M+H]+	Unknown	Unknown	--
ms1022	611	287	3.24	610	Unknown	[M+H]+	Unknown	Unknown	--
ms1023	611	287	3.16	610	Unknown	[M+H]+	Unknown	Unknown	--
ms1024	369.11	193	4.26	368.11	Unknown	[M+H]+	Unknown	Unknown	--
ms1025	389	209	4.73	388	Unknown	[M+H]+	Unknown	Unknown	--
ms1026	609.2	301	6.41	608.2	Unknown	[M+H]+	Unknown	Unknown	--
ms1027	403.132	373	8.81	402.132	Unknown	[M+H]+	Unknown	Unknown	--
ms1028	104.107	60.08	0.68	103.107	Unknown	[M+H]+	Unknown	Unknown	--
ms1029	480.3	339.3	10.84	479.3	Unknown	[M+H]+	Unknown	Unknown	--
ms1030	524.3	339	11.67	523.3	Unknown	[M+H]+	Unknown	Unknown	--
ms1031	305.2	93	11.14	304.2	Unknown	[M+H]+	Unknown	Unknown	--
ms1032	329.2	93	13.57	328.2	Unknown	[M+H]+	Unknown	Unknown	--
ms1033	271.2	51	8.16	270.2	Unknown	[M+H]+	Unknown	Unknown	--
ms1034	307.3	67	11.39	306.3	Unknown	[M+H]+	Unknown	Unknown	--
ms1035	315.232	97.065	8.94	314.232	Unknown	[M+H]+	Unknown	Unknown	--
ms1036	319.2	69	10.15	318.2	Unknown	[M+H]+	Unknown	Unknown	--
ms1037	375.2	357	8.22	374.2	Unknown	[M+H]+	Unknown	Unknown	--
ms1038	395.3	69	11.24	394.3	Unknown	[M+H]+	Unknown	Unknown	--
ms1039	369.3	161	12.9	368.3	Unknown	[M+H]+	Unknown	Unknown	--
ms1040	333.3	55	11.47	332.3	Unknown	[M+H]+	Unknown	Unknown	--
ms1041	204.1	130.1	7.07	203.1	Unknown	[M+H]+	Unknown	Unknown	--
ms1042	442.15	295.1	3.99	441.15	Unknown	[M+H]+	Unknown	Unknown	--
ms1043	451.35	187.05	5	450.35	Unknown	[M+H]+	Unknown	Unknown	--

## Sheet: Table S2
Table S2. Metabolite profiles of the seven species and the contribution of each metabolite based on principal component analysis
Meta ID	Compound	Class	Wolfberry-r1	Wolfberry-r2	Wolfberry-r3	Rice-r1	Rice-r2	Rice-r3	Wheat-r1	Wheat-r2	Wheat-r3	Corn-r1	Corn-r2	Corn-r3	Soybean-r1	Soybean-r2	Soybean-r3	Tomato-r1	Tomato-r2	Tomato-r3	Grape-r1	Grape-r2	Grape-r3	Dim.1	Dim.2	Sum of Dim.1&2
ms025	L-Ornithine hydrochloride	Amino acid / derivative	2.79154e+06	2.85791e+06	2.99011e+06	2.92695e+06	2.63293e+06	3.11824e+06	491079	446068	512509	1.51736e+06	1.47273e+06	1.44465e+06	178113	210811	196529	165310	169093	146563	5.65243e+06	5.90216e+06	5.93739e+06	0.0168282	0.796219	0.813047
ms567	Heteropyrithiamine-glu	Vitamins and Cofactor derivates	1080000	769000	846000	807000	749000	816000	450000	395000	252000	373000	348000	373000	392000	220000	205000	156000	135000	145000	1110000	1470000	1360000	0.0239951	0.741298	0.765293
ms436	Dihydromyricetin	Phenylpropanoids	97105.8	77610.1	75275.1	62076	51378	74075.7	20798.9	2963.82	5617.04	7399.52	59114.3	21875.9	6659.5	7581.5	14811.3	63587.2	58076.4	34826.9	214301	168603	175117	0.0232887	0.735707	0.758995
ms158	4-Hydroxysphinganine	Lipids	209000000	219000000	215000000	152000000	158000000	159000000	252000000	229000000	226000000	273000000	288000000	284000000	364000000	370000000	362000000	263000000	270000000	260000000	136000000	135000000	132000000	0.0148182	0.732896	0.747715
ms372	Cocamidopropyl betaine	Others	24600000	20000000	24100000	17500000	18700000	16100000	14600000	14300000	14000000	15400000	14200000	15900000	13800000	13500000	12400000	20900000	19900000	18800000	26000000	21900000	24400000	0.107088	0.600849	0.707936
ms114	S-Adenosylhomocysteine	Amino acid / derivative	748000	734000	923000	279000	242000	326000	2390000	2630000	1990000	2880000	2550000	2450000	3110000	3380000	3120000	964000	1080000	1120000	191000	203000	153000	0.02422	0.67627	0.70049
ms175	Erucic Acid（C22:1n9）	Lipids	1800000	1750000	1570000	1920000	2110000	1800000	1260000	1130000	1130000	1370000	1450000	1560000	1490000	1170000	1110000	1890000	2020000	1910000	2570000	2540000	2680000	0.0594357	0.639815	0.69925
ms535	14-Demethyllanosterol	Terpenoids	9150000	9460000	8380000	7740000	8370000	8230000	7340000	5890000	8440000	9310000	8910000	8130000	4380000	2560000	1890000	8050000	8210000	7880000	16200000	17900000	16800000	0.00434097	0.682367	0.686708
ms448	Ferulic acid	Phenylpropanoids	3.94451e+06	3.93999e+06	3.99929e+06	1.69258e+07	1.69444e+07	1.70001e+07	2.96118e+07	2.59557e+07	2.68859e+07	1.96189e+07	2.02829e+07	2.25977e+07	2.74488e+07	2.6819e+07	2.00825e+07	334095	305792	349773	179129	184463	210564	0.285047	0.396044	0.681091
ms437	Diosmetin	Phenylpropanoids	26289.9	31382.4	32762.9	191601	186123	196589	429612	488214	464925	358732	347757	346139	613949	604458	600120	42193.9	66345.2	75607.5	16036.3	9864.53	9424.31	0.115405	0.565385	0.68079
ms011	AICA	Alkaloids	3800000	3710000	3650000	4390000	4480000	4090000	3040000	3130000	3000000	3440000	3420000	3430000	3300000	2600000	2720000	4460000	4540000	4780000	5800000	5490000	5950000	0.0795142	0.599893	0.679407
ms205	Beta-Sinensal	Lipids	473000	374000	585000	328000	327000	286000	392000	402000	448000	401000	409000	400000	692000	1040000	970000	1010000	1030000	1070000	51000	77000	108000	0.232655	0.44082	0.673475
ms199	Alpha-Linolenic acid	Lipids	1.02592e+06	1.07332e+06	1.04058e+06	2.49478e+06	2.48352e+06	2.54419e+06	5.07299e+06	5.09938e+06	4.88396e+06	9.02591e+06	8.86241e+06	9.18037e+06	8.47175e+06	8.00389e+06	8.18086e+06	1.26124e+06	1.18299e+06	1.19122e+06	75890.8	80341.7	99426.1	0.135691	0.535094	0.670785
ms292	Adipic acid	Organic acid and sugar	706081	742735	761711	998526	992059	965409	2.16045e+06	2.18874e+06	2.19606e+06	1.4552e+06	1.40576e+06	1.42991e+06	2.0733e+06	2.12845e+06	2.09483e+06	1.12113e+06	1.06791e+06	1.11207e+06	552493	490199	843074	0.0381138	0.618727	0.656841
ms090	N-Acetyl-L-glycine	Amino acid / derivative	3638.47	817.212	4790.8	143880	140558	151260	446417	420493	434200	335153	332929	338031	560972	587047	569308	30607.4	12694.6	2449.53	17226.4	7730.21	4454.8	0.124709	0.529078	0.653787
ms373	Crepenynate	Others	8950000	9040000	9100000	25000000	24300000	23700000	47300000	50900000	50900000	89300000	88900000	88300000	71000000	66200000	67000000	13200000	13100000	13900000	3490000	3590000	3620000	0.150167	0.492004	0.642171
ms258	D-Fructose-1,6-biphosphate	Organic acid and sugar	544917	809990	956575	36729.3	35725.7	44685.8	142888	110753	122296	112779	97083.3	84146.2	65176.4	68261.3	87814	1.52696e+06	1.83331e+06	1.93633e+06	2.19971e+06	1.68987e+06	1.83311e+06	0.371139	0.270669	0.641808
ms303	D-Erythronolactone	Organic acid and sugar	115104	150886	108778	24815.9	16461.1	15794.9	38699.1	31975.1	32322.5	25539.1	22320.6	4937.36	37487.7	41551.6	30135.3	94365.1	78328.8	64032.2	215337	192466	202371	0.114495	0.526499	0.640993
ms316	Homogentisic acid	Organic acid and sugar	144852	170142	146946	33114.3	21362.8	26836.3	328004	331283	361436	137038	112488	136676	320990	303054	298951	607570	554533	573606	35844.6	63082.4	61911.9	0.322867	0.314631	0.637498
ms210	2'-Deoxyinosine-5'-monophosphate	Nucleic / derivative	1460000	1080000	1290000	35000000	36500000	37600000	65500000	73700000	77200000	78800000	76800000	70300000	54500000	56300000	53500000	1480000	1730000	1970000	6720000	8180000	5510000	0.288593	0.344772	0.633365
ms151	1-Stearoyl-sn-glycero-3-phosphocholine	Lipids	1.34833e+06	1.23933e+06	1.36208e+06	1.76552e+07	1.76853e+07	1.94123e+07	1.39728e+07	1.46508e+07	1.51048e+07	1.70173e+07	1.66824e+07	1.52796e+07	2.34166e+07	2.27131e+07	2.20463e+07	2.26811e+06	2.18522e+06	2.05585e+06	114805	131437	145392	0.249967	0.381595	0.631562
ms377	Gastrodin	Others	1.06283e+06	1.09028e+06	1.03316e+06	1.11646e+06	1.11802e+06	1.01116e+06	507494	485877	456382	750289	868985	898073	622735	651789	601639	201314	179181	194653	1.12081e+06	1.09966e+06	1.09393e+06	0.196974	0.418133	0.615108
ms358	Dulcitol	Organic acid and sugar	18538.1	20248.2	15658.5	450676	484109	422957	602623	602929	545870	1.18947e+06	1.14758e+06	1.27714e+06	1.42803e+06	1.40901e+06	1.34242e+06	8843.09	31258.3	18600.7	25257	29212.2	18985.8	0.151414	0.462795	0.614208
ms206	LysoPE 18:1	Lipids	2.54856e+06	2.27161e+06	2.4415e+06	7.93483e+07	7.9775e+07	8.6912e+07	5.16643e+07	5.48884e+07	5.70056e+07	1.1499e+08	1.11027e+08	1.1246e+08	1.10837e+08	1.13856e+08	1.10795e+08	6.84308e+06	6.76031e+06	7.01411e+06	654809	662437	656451	0.249307	0.363558	0.612865
ms367	4-Nitrophenol	Others	9.54091e+07	1.02186e+08	1.03522e+08	1.95551e+07	1.99873e+07	2.01462e+07	7.75333e+07	7.27878e+07	7.32089e+07	1.71458e+07	1.8225e+07	1.91428e+07	3.5091e+07	3.49114e+07	3.65382e+07	1.21167e+08	1.19736e+08	1.1933e+08	2.3009e+08	2.26683e+08	2.32652e+08	0.173007	0.43373	0.606737
ms539	5-Dehydroepisterol	Terpenoids	709000	710000	679000	1010000	915000	926000	890000	718000	757000	989000	1090000	1120000	462000	372000	351000	257000	230000	258000	1950000	1840000	1830000	0.0850894	0.515927	0.601016
ms036	Phenylalanine	Amino acid / derivative	1750000000	1760000000	1780000000	59000000	58300000	60200000	203000000	204000000	204000000	147000000	142000000	146000000	506000000	501000000	491000000	2510000000	2500000000	2530000000	1400000000	1420000000	1430000000	0.529608	0.0705438	0.600151
ms393	Falcarinol	Others	195147	184459	179120	358737	344639	382891	200980	179096	166111	154098	133376	153908	129177	114976	121554	60347.3	48940.7	59205.1	400746	420914	774942	0.0505737	0.548895	0.599469
ms495	Prunin	Phenylpropanoids	173050	188599	160913	22101.1	24310.5	24438.5	5479	5689.97	3323.38	18827.9	36863.7	29517	1.56549e+07	1.58356e+07	1.52448e+07	2.57793e+07	2.74391e+07	2.31346e+07	373852	406522	365578	0.39861	0.197107	0.595717
ms342	Xylonate	Organic acid and sugar	249000000	253000000	251000000	6310000	6470000	6330000	21400000	20900000	21700000	15700000	16200000	16300000	54100000	54200000	54300000	445000000	443000000	436000000	189000000	183000000	192000000	0.552319	0.0372254	0.589545
ms220	Adenosine	Nucleic / derivative	1.70715e+07	1.79121e+07	1.85335e+07	4.40754e+07	4.1594e+07	4.28502e+07	1.5895e+08	1.62137e+08	1.60313e+08	7.84211e+07	7.64194e+07	7.32446e+07	2.48101e+08	2.56049e+08	2.60703e+08	7.13906e+08	7.00743e+08	7.36377e+08	1.07512e+06	1.1828e+06	1.22466e+06	0.389532	0.198669	0.588201
ms131	Ala-val	Amino acid / derivative	49000000	53500000	47300000	3850000	4110000	4260000	130000000	132000000	132000000	6700000	6360000	6760000	152000000	146000000	148000000	154000000	156000000	150000000	9980000	10300000	10300000	0.187903	0.39898	0.586883
ms276	2-Methylsuccinic acid	Organic acid and sugar	3.78752e+06	3.94275e+06	3.87669e+06	536604	549383	552529	2.18256e+06	2.1652e+06	2.20979e+06	1.05023e+06	1.04095e+06	1.01599e+06	2.98698e+06	2.66884e+06	2.60949e+06	1.0939e+07	1.12056e+07	1.13021e+07	2.9085e+06	2.81115e+06	2.91147e+06	0.572642	0.0115016	0.584144
ms529	Indole-3-carboxaldehyde	Phytohormone	44100000	46000000	41900000	7450000	7060000	6570000	134000000	132000000	137000000	10800000	10800000	9970000	148000000	157000000	147000000	146000000	154000000	147000000	14200000	13700000	14000000	0.168002	0.414673	0.582675
ms221	Adenosine 2'-monophosphate	Nucleic / derivative	4760000	4680000	4500000	15800000	12200000	12700000	9220000	9040000	7890000	17800000	17900000	18200000	190000000	204000000	194000000	402000000	407000000	404000000	28000000	23500000	29400000	0.434612	0.148034	0.582645
ms239	Uracil	Nucleic / derivative	445000	358000	474000	861000	695000	819000	1620000	1970000	2100000	676000	653000	719000	5690000	5540000	5550000	15800000	15500000	15000000	281000	253000	151000	0.429841	0.152686	0.582527
ms370	Benzamidine	Others	111000000	117000000	120000000	2990000	2760000	2800000	9680000	10200000	9690000	7250000	7010000	6800000	27100000	26900000	26200000	215000000	214000000	217000000	78600000	82900000	83900000	0.558724	0.0237896	0.582513
ms139	Val-pro	Amino acid / derivative	31500000	31700000	31900000	4240000	3950000	4330000	88700000	93900000	95900000	6240000	5830000	6580000	107000000	102000000	101000000	103000000	108000000	104000000	9380000	7850000	9640000	0.176764	0.405648	0.582411
ms089	N-acetylglutamine	Amino acid / derivative	9830000	11400000	10300000	1990000	1800000	1840000	31500000	33600000	34200000	3020000	3020000	2970000	37700000	35600000	35000000	36400000	37000000	37200000	3920000	4070000	3310000	0.17168	0.410442	0.582123
ms259	D-Glucose-6-phosphate	Organic acid and sugar	1.21814e+07	1.23741e+07	1.20954e+07	3.5662e+06	1.85006e+06	1.83051e+06	1.58193e+06	1.45749e+06	3.16135e+06	4.06193e+06	7.88521e+06	7.46886e+06	1.56331e+07	1.72007e+07	1.73803e+07	4.43706e+07	4.88002e+07	4.91609e+07	1.29667e+07	1.31052e+07	1.37019e+07	0.560945	0.0208914	0.581837
ms202	Hepoxilin A3	Lipids	832000	857000	798000	2610000	2470000	1890000	2600000	2600000	2530000	2570000	2570000	2540000	5900000	5520000	6450000	1350000	1350000	1510000	341000	476000	400000	0.0399591	0.541727	0.581686
ms070	Gamma-glutamylglycine	Amino acid / derivative	23600000	24400000	26200000	4780000	4930000	4000000	73900000	77800000	76700000	6910000	7050000	6940000	84000000	85100000	87400000	84900000	84400000	83700000	9680000	9850000	9540000	0.168926	0.411629	0.580555
ms054	8-Amino-7-oxononanoate	Amino acid / derivative	93100000	101000000	88700000	15800000	15700000	15500000	250000000	260000000	263000000	23400000	23700000	23700000	291000000	287000000	281000000	280000000	288000000	281000000	31100000	30900000	30600000	0.169852	0.409045	0.578897
ms002	L-Carnitine hydrochloride	Alkaloids	2.24872e+06	3.22525e+06	3.0208e+06	60684.3	68672.4	49451.7	42612.1	55548.2	49128.3	84043.9	100880	93547	2.13328e+06	2.47816e+06	2.60622e+06	7.98402e+06	7.37787e+06	8.49526e+06	962922	799794	1.11942e+06	0.549955	0.0280658	0.578021
ms317	Indolelactate	Organic acid and sugar	299000000	314000000	302000000	55200000	55700000	56300000	780000000	819000000	828000000	85600000	87800000	86900000	929000000	911000000	907000000	855000000	862000000	884000000	113000000	116000000	110000000	0.161319	0.41413	0.57545
ms295	Azelate	Organic acid and sugar	18300000	19100000	17500000	2600000	2880000	2520000	52500000	55600000	56400000	4430000	4000000	4540000	60800000	59200000	60500000	59400000	60400000	58000000	6360000	5820000	5580000	0.1641	0.411109	0.575209
ms324	Methylitaconate	Organic acid and sugar	1340000	1530000	1300000	280000	245000	207000	4080000	4020000	4180000	358000	354000	380000	4520000	5210000	4540000	4190000	4390000	4200000	406000	472000	484000	0.143727	0.430302	0.574028
ms132	Asp-ala	Amino acid / derivative	38100000	45500000	43900000	5180000	5700000	5710000	126000000	123000000	129000000	8240000	8320000	8620000	138000000	136000000	138000000	141000000	138000000	135000000	12700000	13400000	13200000	0.170351	0.402997	0.573348
ms351	1,3-Dihydroxyacetone	Organic acid and sugar	2.55454e+06	2.52953e+06	3.07667e+06	48498.1	113008	95248.6	299112	317356	312365	268111	261691	202435	100	100	100	5.6569e+06	5.79454e+06	5.59292e+06	2.22385e+06	2.28061e+06	2.31906e+06	0.526409	0.0455102	0.571919
ms479	N-p-Coumaroylputrescine derivative	Phenylpropanoids	702000	678000	693000	1600000	1640000	1650000	732000	809000	760000	1490000	1500000	1640000	505000	382000	369000	342000	360000	365000	1890000	1950000	1930000	0.179405	0.392288	0.571693
ms341	Xanthurenic acid	Organic acid and sugar	6780000	7860000	7220000	1870000	1390000	1910000	16000000	16000000	17300000	2260000	2340000	2250000	25100000	24400000	23700000	14900000	20100000	19900000	2980000	3380000	3100000	0.134136	0.434637	0.568774
ms319	Kynurenic acid	Organic acid and sugar	1.10033e+06	1.0326e+06	1.07588e+06	221960	202196	232740	3.5168e+06	3.4976e+06	3.50108e+06	253423	236273	245450	3.54286e+06	3.60014e+06	3.4531e+06	3.5851e+06	3.67887e+06	3.63335e+06	220742	251886	235585	0.151259	0.416924	0.568183
ms232	Inosine	Nucleic / derivative	9010000	9320000	9210000	32500000	31900000	32300000	136000000	141000000	145000000	71600000	70900000	69400000	262000000	259000000	258000000	908000000	910000000	899000000	1790000	1710000	1890000	0.418049	0.149529	0.567579
ms006	5-Methoxyindoleacetate	Alkaloids	11300000	12200000	12200000	2680000	2380000	2760000	38000000	36900000	38500000	3840000	3410000	3320000	42700000	40700000	41500000	39100000	40400000	39900000	5430000	5300000	4700000	0.154268	0.413205	0.567473
ms512	Tricin O-rutinoside	Phenylpropanoids	21000	10500	12000	3260000	2770000	3010000	1620000	1650000	1920000	826000	827000	861000	8050	5760	6190	2090	13100	5300	8800000	9150000	8700000	0.00971962	0.557537	0.567256
ms228	Flavin adenine dinucleotide	Nucleic / derivative	2.3147e+06	2.56327e+06	2.89474e+06	18017.5	12539	8874.82	100	100	100	100	100	100	2.23589e+06	2.36589e+06	2.74923e+06	5.43215e+06	5.54057e+06	5.68605e+06	338087	386032	361855	0.50925	0.0578741	0.567124
ms079	Homocystine	Amino acid / derivative	6710000	6770000	6750000	24200000	24300000	23900000	101000000	103000000	98700000	51500000	50300000	50600000	198000000	179000000	196000000	699000000	684000000	674000000	1370000	1180000	1280000	0.420655	0.143404	0.564058
ms528	Indole-3-acrylic acid	Phytohormone	340000000	383000000	343000000	69800000	71400000	71600000	929000000	920000000	940000000	101000000	95900000	102000000	1030000000	1000000000	1040000000	945000000	968000000	959000000	130000000	136000000	132000000	0.152304	0.411384	0.563688
ms032	L-Isoleucine	Amino acid / derivative	104000000	99000000	102000000	5410000	5640000	5770000	21100000	19000000	19000000	11300000	11300000	11900000	26400000	27900000	28700000	101000000	99200000	99300000	78700000	76700000	81500000	0.417097	0.146511	0.563609
ms027	Leucine	Amino acid / derivative	105000000	98500000	103000000	5300000	5390000	5720000	20500000	20200000	19500000	11700000	11700000	11400000	27900000	28100000	28900000	101000000	98600000	99400000	79100000	81600000	79700000	0.414468	0.149019	0.563488
ms349	Threitol	Organic acid and sugar	497000	532000	493000	2340000	2170000	1670000	818000	885000	941000	1160000	1230000	1320000	589000	528000	571000	574000	655000	610000	3080000	3370000	3090000	0.0391917	0.524051	0.563242
ms138	Tyr-ser	Amino acid / derivative	7600000	7680000	7720000	27300000	27000000	27300000	112000000	111000000	114000000	57900000	56600000	57500000	208000000	210000000	211000000	768000000	768000000	759000000	1260000	1570000	1610000	0.420999	0.141864	0.562863
ms034	L-Tryptophan	Amino acid / derivative	386000000	412000000	392000000	79100000	80700000	72500000	1030000000	1030000000	1050000000	117000000	122000000	121000000	1150000000	1130000000	1140000000	1070000000	1050000000	1040000000	157000000	161000000	158000000	0.149259	0.412096	0.561355
ms475	N-Cinnamoyltyramine	Phenylpropanoids	95600	87800	79000	354000	292000	354000	1300000	1360000	1450000	668000	627000	674000	2860000	2840000	2810000	10500000	10800000	10800000	22200	31800	35100	0.428904	0.131434	0.560338
ms007	Indole	Alkaloids	21500000	25000000	22800000	3980000	4060000	4440000	78000000	80500000	81900000	6730000	6840000	6470000	87800000	85400000	70700000	85300000	78200000	84700000	8170000	8950000	9170000	0.152863	0.404684	0.557546
ms066	DL-Alanyl-DL-phenylalanine	Amino acid / derivative	91528	100154	86272.6	45762	42171.4	63822.4	228952	240212	233795	86105.1	71114.4	86524.5	310646	312969	312259	1.26978e+06	1.25853e+06	1.31154e+06	56049.6	62659.9	82437.9	0.454097	0.103276	0.557374
ms062	Asp-Phe	Amino acid / derivative	866374	875760	836421	658668	640466	653492	383450	384150	367929	217320	195518	231048	1.35325e+06	1.67515e+06	1.48823e+06	3.15703e+06	3.14673e+06	3.0599e+06	718047	702624	740799	0.504174	0.0518769	0.556051
ms284	3-methyl-Oxobutanoate	Organic acid and sugar	1100000	1240000	1060000	196000	158000	149000	3650000	4170000	3950000	294000	243000	265000	4160000	4470000	4160000	3590000	3810000	3780000	329000	327000	351000	0.121763	0.434099	0.555862
ms556	2-Methylnicotinamide	Vitamins and Cofactor derivates	314000	242000	347000	1600000	1470000	1570000	7530000	7460000	7700000	3580000	3690000	3850000	12200000	12300000	11200000	47200000	47500000	46500000	63600	63100	89000	0.417237	0.138164	0.555401
ms530	Indole-3-carboxylic	Phytohormone	5910.18	7150.09	4121.04	776097	786605	794188	1.82174e+06	1.89947e+06	1.91399e+06	1.95741e+06	2.05159e+06	2.04123e+06	868945	848164	849297	9439.62	2875.12	4327.6	9677.33	6720.72	1556.65	0.283455	0.27105	0.554505
ms482	Paeonol	Phenylpropanoids	1324.01	6079.42	5861.11	9078.44	10663.3	21544.4	17011.4	8519.18	5290.53	34690.9	44291.3	23907.4	72472.8	81287.8	70217.9	161785	162294	225015	914.768	2460.78	3251.18	0.370315	0.182305	0.55262
ms102	N-Propionylglycine	Amino acid / derivative	1.15976e+06	1.12151e+06	1.15247e+06	69705.2	81121.9	78571.3	191086	299989	271605	302822	294118	292848	541194	467247	494589	1.3041e+06	1.42042e+06	1.44118e+06	885833	765124	889538	0.509242	0.041268	0.55051
ms274	2-Methylene-glutarate	Organic acid and sugar	854000	736000	893000	3330000	2700000	2780000	1700000	1540000	1470000	2000000	2160000	1980000	838000	994000	770000	924000	1150000	905000	5490000	5130000	6560000	0.0215244	0.52846	0.549985
ms058	Aminobutyric acid	Amino acid / derivative	78500000	83600000	82600000	141000000	144000000	139000000	119000000	127000000	134000000	190000000	160000000	180000000	447000000	448000000	445000000	295000000	292000000	298000000	92000000	83000000	85400000	0.066454	0.482454	0.548908
ms222	Adenosine 3'-monophosphate	Nucleic / derivative	393000	663000	2910000	11100000	8330000	8510000	4080000	5380000	6320000	14600000	11100000	11700000	145000000	158000000	155000000	648000000	548000000	529000000	7890000	29700000	10200000	0.458764	0.0892509	0.548015
ms388	Triethanolamine	Others	299000	357000	337000	102000	64900	89100	74800	70800	59300	137000	160000	144000	252000	265000	308000	621000	660000	531000	126000	146000	164000	0.509236	0.0359995	0.545236
ms148	1-Oleoyl-sn-glycero-3-phosphocholine	Lipids	4.02443e+06	2.97812e+06	3.16973e+06	4.27435e+08	4.08861e+08	4.32896e+08	3.56258e+08	3.56238e+08	3.72082e+08	2.8944e+08	2.83986e+08	2.87097e+08	2.49742e+08	2.61721e+08	2.60566e+08	7.01669e+06	7.0537e+06	7.66977e+06	894284	911961	882798	0.379058	0.165221	0.54428
ms237	Thymine	Nucleic / derivative	15994.7	15305.6	12389.7	45069.3	70327.1	41301.4	468750	458682	438349	30593.8	54848	29987.7	369074	384932	353402	1.3561e+06	1.30485e+06	1.31613e+06	12566.8	298.115	4648.53	0.375511	0.167314	0.542824
ms350	Trehalose	Organic acid and sugar	145000000	157000000	155000000	100000000	98200000	88700000	9350000	10500000	11100000	44800000	50400000	44400000	38000000	38200000	37600000	29100000	34100000	32700000	116000000	114000000	115000000	0.0022713	0.538253	0.540524
ms255	Alpha-D-Glucose	Organic acid and sugar	1.43017e+06	1.10977e+06	1.3229e+06	130375	115311	146335	237353	249087	281014	542191	466842	418197	631851	622741	597641	997817	1.26033e+06	1.19433e+06	1.51901e+06	1.39882e+06	1.71472e+06	0.282904	0.257591	0.540494
ms278	2-Picolinic acid	Organic acid and sugar	866444	867427	905760	1.36538e+06	1.36097e+06	1.60423e+06	2.81828e+06	2.58882e+06	2.68146e+06	1.41474e+06	1.48285e+06	1.44779e+06	1.48888e+06	1.85877e+06	1.83486e+06	1.38841e+06	1.33241e+06	1.53191e+06	334818	247028	353578	0.0429314	0.497459	0.540391
ms472	Naringenin	Phenylpropanoids	7490000	7200000	7210000	651000	578000	665000	61800	52000	19900	2550000	2460000	2180000	6980000	6800000	7070000	13300000	12800000	13100000	518000	564000	562000	0.435741	0.103246	0.538987
ms086	N6,N6,N6-trimethyllysine	Amino acid / derivative	36800000	39800000	40000000	6350000	6610000	6260000	110000000	118000000	119000000	9140000	9170000	9970000	128000000	126000000	126000000	77500000	125000000	125000000	11400000	12700000	13000000	0.119675	0.41844	0.538115
ms107	Phe+2hexoside	Amino acid / derivative	1120000	1400000	821000	19700	25900	42900	78800	79100	49800	73200	76700	6000	503000	348000	381000	327000	323000	270000	1590000	1760000	1880000	0.055447	0.482003	0.53745
ms104	O-Acetyl-L-serine	Amino acid / derivative	45237.6	83728	57963.6	447652	328768	330665	187686	273242	283211	438127	361975	418799	658223	619862	530176	423273	421815	400272	66667.1	111662	103768	1.14471e-06	0.537103	0.537104
ms438	Diosmin	Phenylpropanoids	4040.57	6963.6	7002.07	1.00751e+07	1.00628e+07	1.01937e+07	4.6271e+06	5.10443e+06	5.24142e+06	17261	8251.51	31344.9	2140.85	1014.43	6976.93	2999.67	2735.83	9572.43	1.29504e+07	1.15642e+07	1.35548e+07	0.0569986	0.47996	0.536959
ms035	Methionine	Amino acid / derivative	14900000	15500000	16400000	3510000	3450000	3470000	2570000	2870000	2870000	6030000	5990000	5570000	12400000	12100000	12300000	24200000	24600000	23500000	6670000	6430000	6660000	0.505509	0.0268517	0.532361
ms238	UDP-glucose	Nucleic / derivative	7.38461e+06	7.59637e+06	8.09135e+06	100	100	100	100	100	100	554.46	1421.53	4107.72	160196	151859	142965	1.44716e+07	1.54859e+07	1.46061e+07	3.31427e+06	3.70688e+06	3.47384e+06	0.518929	0.0133199	0.532249
ms041	Tryptophol	Amino acid / derivative	5045.32	10520	4892.71	13070.9	12910.9	7389.15	217382	204666	208931	90489.5	71573.3	57940.6	232457	252445	252021	30540.4	6511.17	31159.2	1658.55	1938.11	5315.01	0.0302836	0.501848	0.532131
ms246	Inosine 5'-monophosphate	Nucleic / derivative	380000	337000	280000	1240000	960000	909000	837000	740000	682000	1550000	1460000	1550000	16400000	15300000	15200000	80700000	91000000	90300000	2860000	2910000	2800000	0.468315	0.0629762	0.531291
ms328	Phthalic acid	Organic acid and sugar	269287	268696	296546	100	100	100	318680	311353	318140	41172.9	56508.5	49388.8	891189	907172	910129	558107	553421	598264	101195	94443	101477	0.164204	0.367021	0.531226
ms346	Maltotriose	Organic acid and sugar	1850	7860	18700	73300	75600	116000	176000	125000	150000	83300	90600	98200	128000	121000	117000	2520	2010	2350	48600	6340	29600	0.268725	0.260475	0.5292
ms343	Cellotriose	Organic acid and sugar	6920000	4820000	6350000	9760000	7540000	6890000	5060000	5160000	5640000	3820000	3690000	4090000	1400000	1370000	1910000	788000	828000	760000	4520000	5280000	4380000	0.281165	0.247904	0.52907
ms223	Adenosine 5'-monophosphate	Nucleic / derivative	193785	200673	242916	658763	639467	545822	489332	518157	461735	1.52848e+06	1.81628e+06	1.95759e+06	1.34798e+07	1.36925e+07	1.25563e+07	7.13845e+07	7.58358e+07	9.02928e+07	2.11536e+06	2.18599e+06	2.04321e+06	0.461977	0.062201	0.524178
ms454	Hesperidin	Phenylpropanoids	35342.8	24502.7	77595.4	304028	268930	274855	74709.1	73657.1	89540.3	3209.55	3103.13	1707.74	5276.92	2513.85	2221.54	851210	789602	67669.8	1.10445e+07	1.1608e+07	1.18816e+07	0.0139781	0.509937	0.523915
ms240	Uridine	Nucleic / derivative	376129	458837	433931	2.02541e+06	2.03012e+06	1.99462e+06	1.93876e+06	1.99105e+06	1.80977e+06	1.09093e+06	1.15133e+06	1.15399e+06	3.4327e+06	3.19914e+06	3.16451e+06	7.50525e+06	7.70256e+06	8.07783e+06	44069.7	39269.7	44110.8	0.310385	0.212745	0.523129
ms233	iP9G	Nucleic / derivative	18100000	18600000	16900000	10900000	12100000	11600000	791000	1240000	1010000	5470000	6060000	5380000	2950000	3050000	2820000	2240000	2300000	2580000	13600000	10100000	12700000	0.0136859	0.508	0.521686
ms050	Cysteic acid	Amino acid / derivative	264000	230000	210000	318000	383000	314000	664000	708000	507000	196000	107000	182000	1140000	977000	1170000	1640000	1670000	1810000	588000	636000	653000	0.414184	0.106483	0.520667
ms264	N(6)-(N-Methyl-N-threonylcarbamoyl) adenosine	Organic acid and sugar	2300000	2390000	2430000	260000	250000	210000	1210000	1140000	1090000	333000	361000	361000	1170000	1090000	1110000	4870000	4940000	4520000	219000	238000	244000	0.471851	0.0487855	0.520637
ms489	Poncirin	Phenylpropanoids	892.13	2901.32	1027.48	453.292	56.3648	1137.82	186.266	634.299	426.221	814.491	344.968	1423.83	180.829	125.699	728.679	9412.54	4879.36	5073.41	8424.94	10014.1	5725.8	0.261654	0.258365	0.520019
ms300	Citric Acid	Organic acid and sugar	7.0281e+08	7.19216e+08	6.78368e+08	1.96104e+07	2.31784e+07	2.36096e+07	7.03074e+07	7.0798e+07	7.74358e+07	5.64393e+07	5.42555e+07	5.67449e+07	5.33995e+08	6.38016e+08	6.18899e+08	9.45641e+08	9.8881e+08	9.7483e+08	3.38775e+08	3.34914e+08	3.31926e+08	0.509924	0.00945166	0.519375
ms356	1,5-Anhydro-D-glucitol	Organic acid and sugar	212405	211170	222948	44154.9	28299.6	55361.7	102575	87330.7	115436	77789.4	83830.2	87484.2	289074	278468	313336	540715	484780	520290	479803	530684	566603	0.441178	0.0781651	0.519343
ms563	Biotin	Vitamins and Cofactor derivates	100	100	100	141025	133780	132616	217276	274756	254710	114497	94558.8	97472.3	642158	498563	560367	3.00525e+06	2.9878e+06	2.81561e+06	273042	271042	327609	0.464167	0.0548398	0.519006
ms260	Dihydrozeatin-O-glucoside	Organic acid and sugar	90700	52000	105000	413000	375000	394000	465000	423000	536000	1350000	1100000	1470000	1300000	1410000	1100000	1040000	1340000	970000	229000	419000	156000	0.0171047	0.500358	0.517463
ms501	Shikonin	Phenylpropanoids	80700	86800	79100	182000	143000	213000	142000	129000	118000	134000	116000	142000	123000	94900	97300	113000	59500	81900	767000	832000	840000	0.00028967	0.516038	0.516328
ms364	(R)-3-Hydroxybutanoate	Others	3380000	3470000	3630000	5200000	5170000	5250000	3910000	4000000	4030000	7420000	6100000	7010000	29100000	27700000	28800000	18300000	18700000	17800000	3170000	2990000	3040000	0.109036	0.406345	0.515382
ms088	N-Acetyl-5-hydroxytryptamine	Amino acid / derivative	438653	460100	505696	125792	122919	118800	1.10353e+06	1.15617e+06	1.18034e+06	34684.4	52640.5	47644.8	601252	623065	619681	2.57466e+06	2.64421e+06	2.67541e+06	46610.9	47120.9	71639.4	0.387805	0.127356	0.515161
ms273	2-Methyl-3-hydroxy-5-formylpyridine-4-carboxylate	Organic acid and sugar	45800000	48900000	48400000	6490000	6360000	6920000	16300000	16200000	13700000	32200000	34400000	30000000	19500000	20500000	17800000	160000000	160000000	149000000	25300000	30600000	26400000	0.500215	0.0130008	0.513216
ms396	Gallatechin	Phenylpropanoids	4161.84	11746.1	3580.84	30795.3	24853.3	33804.9	100	100	100	3767.37	1843.25	1414.15	100	100	100	100	100	100	1.04329e+07	1.02164e+07	9.848e+06	0.00853871	0.504437	0.512976
ms380	Neohesperidin	Others	89700	72300	73300	3970000	3890000	3810000	4740000	5220000	5730000	80600	46600	61500	75800	47200	50500	71400	71100	61800	623000000	636000000	637000000	0.00808912	0.504597	0.512686
ms296	Brevifolin carboxylic acid	Organic acid and sugar	16900.5	2970.4	10938.3	754.475	947.787	1680.34	9896.12	6206.82	1120.77	7447.91	17342.1	6629.11	1974.31	14094.2	1633.55	25676.6	31874.4	33283	990379	988174	1.00728e+06	0.0123948	0.500219	0.512613
ms421	Chrysoeriol 7-O-rutinoside	Phenylpropanoids	92600	33000	44300	4020000	3770000	3460000	5190000	5770000	5970000	669000	595000	624000	71000	76200	107000	87400	91300	76800	671000000	672000000	660000000	0.00806982	0.504094	0.512164
ms412	Biorobin	Phenylpropanoids	247600	334708	133320	100	100	100	8802.7	5019.6	18149.7	3232.74	3105.08	6063.73	103377	83793.6	77057.4	100	100	100	8.00519e+07	8.51242e+07	8.70665e+07	0.00879048	0.503362	0.512152
ms432	Cyanidin O-rutinoside	Phenylpropanoids	11000	44800	4900	586000	695000	787000	210000	182000	182000	2350	5670	8990	303000	387000	427000	559000	986000	841000	235000000	252000000	249000000	0.00895901	0.502711	0.51167
ms581	Pyridoxine	Vitamins and Cofactor derivates	1960000	2100000	2030000	3070000	2990000	2900000	5450000	5400000	5100000	2350000	2280000	2590000	9390000	8510000	8320000	17000000	17100000	18800000	7030000	7390000	8080000	0.469855	0.0415389	0.511393
ms020	5-Methyl glutamate	Amino acid / derivative	10100	27400	14400	384000	362000	332000	55500	43500	67500	57400	25600	29100	106000	110000	66000	49900	7780	3910	481000	439000	462000	0.0361666	0.474533	0.5107
ms521	Apigenin 5-(6''-p-coumarylglucoside)	Phenylpropanoids	12800	8030	14500	2420	143	10000	35600	29000	24900	7800	6140	243	161000	149000	137000	49500	22500	30900	54300000	52700000	53000000	0.00881533	0.501533	0.510348
ms332	Quinic acid	Organic acid and sugar	4.76482e+08	4.62599e+08	5.0389e+08	9.30544e+06	5.77084e+06	5.01009e+06	3.94551e+07	3.79787e+07	4.023e+07	3.62482e+07	2.77849e+07	3.03919e+07	3.19508e+08	3.34754e+08	3.2149e+08	6.43136e+08	6.0091e+08	6.36182e+08	2.00055e+08	1.97829e+08	1.99159e+08	0.507143	0.0028146	0.509958
ms492	Procyanidin B3	Phenylpropanoids	1420	2870	7100	1060	1530	2610	16100	8740	3020	3160	2620	1460	40200	65700	34700	13400	14900	17100	18100000	20300000	19700000	0.00881319	0.500288	0.509101
ms146	1-Linoleoyl-2-linolenoyl-GPC (18:2/18:3)	Lipids	12800000	13200000	10500000	2400000	2140000	2020000	37000000	38500000	35700000	54800000	56200000	67600000	125000000	159000000	138000000	9570000	11600000	8480000	1010000	1050000	960000	0.0139051	0.495193	0.509098
ms443	Eriodictyol 7-O-glucoside	Phenylpropanoids	35010.8	31903.3	20559	14806.6	13249	28037.9	100	100	100	10394.9	11011.8	13143	107592	23516.9	21183	1.85914e+07	1.75253e+07	1.76384e+07	8.95768e+06	1.0109e+07	9.92264e+06	0.468943	0.0401169	0.50906
ms241	Uridine-5'-diphosphate	Nucleic / derivative	250009	279614	316832	40627.1	34494	29198.3	68765.7	71600	65064.3	52268.4	61000.5	59446.1	147725	150102	189105	414133	426574	403140	65445.7	55463.9	85165.6	0.48338	0.0254011	0.508781
ms414	Calceorioside B	Phenylpropanoids	7647.45	34543.3	37288.9	893.275	1562.76	96.0827	18698	24441.6	10300	67489.8	8073.55	86671.7	17902.4	5602.34	17381	2.87188e+06	2.80683e+06	2.8673e+06	1.49831e+06	1.53776e+06	1.6271e+06	0.467996	0.0403375	0.508333
ms490	Procyanidin B1	Phenylpropanoids	635.574	209.296	75.4718	797.708	735.82	1140.04	12158.2	322.757	864.373	224.806	1593.11	1570.02	3690.24	2693.04	3159.88	2146.15	1625.53	2425.46	2.57066e+07	2.95593e+07	3.11183e+07	0.00871232	0.499618	0.50833
ms473	Narirutin	Phenylpropanoids	480.24	911.628	225.691	113469	101593	101938	137521	140026	168704	63179	56401.4	29763.5	100	100	100	124156	139209	129229	1.09871e+06	1.01816e+06	1.15453e+06	0.0109285	0.496388	0.507316
ms415	Catechin	Phenylpropanoids	28229.5	3092.47	58730.1	2454.95	3094.58	953.617	6213.37	8345.16	5021.46	3345.33	6344.4	6620.81	793825	137015	621638	114437	86438.1	88796.1	4.61465e+07	4.55842e+07	4.65988e+07	0.00907131	0.496928	0.506
ms149	Monopalmitin	Lipids	454000	532000	745000	829000	555000	496000	1130000	956000	998000	1440000	1290000	1270000	759000	429000	797000	454000	412000	579000	72700	143000	106000	0.161298	0.343943	0.505241
ms213	Methylthioadenosine	Nucleic / derivative	62400000	61900000	65900000	7800000	7910000	8010000	37600000	37000000	37300000	17900000	17200000	16900000	16300000	16500000	16100000	631000000	628000000	608000000	83200000	83900000	87200000	0.496518	0.00732271	0.503841
ms115	S-Adenosyl-L-methionine	Amino acid / derivative	3.00583e+06	3.12851e+06	3.53785e+06	3632.38	3101.76	3760.77	2481.05	3889.9	6937.03	1728.78	12261.9	13132.2	12232.1	6650.18	9409.09	1.16866e+08	1.17535e+08	1.19355e+08	3.01346e+07	3.02951e+07	3.0017e+07	0.501391	0.000305594	0.501696
ms566	Choline	Vitamins and Cofactor derivates	113000000	111000000	119000000	207000000	205000000	198000000	140000000	131000000	147000000	259000000	260000000	254000000	905000000	914000000	916000000	548000000	550000000	559000000	113000000	114000000	114000000	0.0814223	0.419215	0.500637
ms497	Guaijaverin	Phenylpropanoids	57194.1	57288.2	56840.6	786.248	1008.49	151.055	1152.42	523.275	988.901	1804.94	1012.41	1758.68	95422.8	86917.3	84473	33974.1	52405.9	46650	1.78807e+06	1.76351e+06	1.90414e+06	0.0130459	0.487521	0.500567
ms467	Luteolin 7-O-glucoside	Phenylpropanoids	424000	534000	524000	5050000	5280000	4980000	794000	1160000	910000	139000	113000	92600	994000	290000	342000	1800000	1540000	1640000	5290000	5420000	5100000	0.00497177	0.495264	0.500236
ms478	Nobiletin	Phenylpropanoids	897886	942467	952623	1.736e+06	1.67851e+06	1.69256e+06	953186	884746	857623	688292	720107	691036	800879	844422	923782	1.27166e+06	1.30441e+06	1.33171e+06	1.7401e+06	1.59635e+06	2.0876e+06	0.0115219	0.487102	0.498624
ms347	Rhamnose	Organic acid and sugar	518000	583000	675000	5900000	6170000	6070000	3030000	2880000	3330000	6170000	7420000	5960000	4170000	3850000	3720000	1000000	1000000	933000	308000	282000	370000	0.326777	0.169341	0.496118
ms554	Nicotinamide-Adenine-Dinucleotide	Vitamins and Cofactor derivates	3.1224e+06	2.98487e+06	3.47818e+06	561396	537676	538145	1.39155e+06	1.16561e+06	1.49683e+06	1.09873e+06	1.0539e+06	1.14766e+06	4.18602e+06	5.36056e+06	4.57041e+06	4.00574e+06	4.13491e+06	5.0582e+06	1.70242e+06	1.45803e+06	1.43074e+06	0.333324	0.162596	0.49592
ms051	4-Hydroxy-L-threonine	Amino acid / derivative	868000	703000	685000	206000	187000	198000	463000	417000	357000	848000	789000	907000	624000	571000	395000	2920000	2790000	2330000	591000	653000	663000	0.470143	0.0257155	0.495859
ms503	Spermidine	Phenylpropanoids	1580000	1520000	1660000	196000	188000	199000	132000	105000	104000	122000	151000	140000	526000	537000	556000	1640000	1670000	1670000	906000	780000	796000	0.446447	0.0489105	0.495358
ms053	5-Oxoproline	Amino acid / derivative	58700000	60500000	66700000	19800000	19700000	19500000	35900000	35700000	36800000	69500000	70500000	72600000	36600000	37400000	37900000	184000000	189000000	179000000	105000000	115000000	96400000	0.480883	0.0142588	0.495142
ms095	N-Acetyl-N-formyl-5-methoxykynurenamine	Amino acid / derivative	35816.5	32253.3	33310.4	1388.7	955.065	3180.64	952.592	1798.67	1743.69	990.215	1050.36	3249.86	3070.74	10395.6	24558.5	727570	727558	726106	25247.8	39132.1	30193.5	0.474942	0.0198012	0.494743
ms586	1-Methylnicotinamide	Vitamins and Cofactor derivates	5610000	5560000	6010000	658000	969000	885000	2070000	1990000	1710000	4140000	4630000	5530000	2370000	2580000	2990000	17100000	21700000	16900000	3030000	3970000	3110000	0.476518	0.0181801	0.494698
ms047	1-Methylhistidine	Amino acid / derivative	13910.6	11806.8	24665	157665	155185	135318	134954	133925	117960	201346	256579	211953	93689.8	105328	92655.3	18427.6	24080.9	17349.8	43394.1	37217	41390.4	0.369105	0.125175	0.494281
ms441	Epicatechin	Phenylpropanoids	412	875	2400	2100	2210	801	43600	28500	43100	9400	2010	15900	4160000	4360000	4140000	33400	27800	32900	132000000	139000000	133000000	0.0089141	0.484244	0.493158
ms052	5-Aminovaleric acid	Amino acid / derivative	100	100	6670.66	60694.1	69239.9	75219.8	3841.44	33112.4	27515.8	50292.2	50718	56263.4	141527	150340	173677	518686	507219	351618	14134.6	21569.6	30861.4	0.381071	0.112077	0.493149
ms330	Pipecolate	Organic acid and sugar	62100000	64700000	66200000	19300000	19600000	20200000	35800000	37500000	38200000	73100000	72000000	70200000	39300000	37500000	36600000	180000000	187000000	162000000	100000000	105000000	104000000	0.477768	0.0149605	0.492728
ms135	Ile-leu	Amino acid / derivative	28100	25800	25200	229000	246000	234000	95200	103000	80700	211000	219000	271000	70700	24300	44600	680000	647000	854000	1400000	1370000	1310000	0.117473	0.374173	0.491647
ms523	1-Aminocyclopropanecarboxylic acid	Phytohormone	80700	76600	75700	1710000	1710000	1620000	773000	692000	649000	1790000	1730000	1740000	1660000	1370000	1690000	283000	317000	285000	146000	126000	119000	0.254992	0.236532	0.491525
ms424	Coniferin	Phenylpropanoids	1.51501e+07	1.50395e+07	1.53492e+07	540271	291398	334017	307907	479047	442351	760904	833231	674438	1.75175e+06	1.34662e+06	2.52131e+06	2.4018e+08	2.45184e+08	2.53336e+08	3.15981e+06	3.36053e+06	3.14048e+06	0.467974	0.0234849	0.491459
ms033	L-Theanine	Amino acid / derivative	708722	610157	766461	295451	276074	288496	2.48619e+06	2.56849e+06	2.48445e+06	1.09099e+06	1.22264e+06	1.91292e+06	1.39111e+06	809144	1.64122e+06	1.54231e+07	1.44486e+07	1.56551e+07	647248	424133	529942	0.427622	0.0634378	0.49106
ms235	N6-Succinyladenosine	Nucleic / derivative	1690000	1100000	1310000	9200000	7990000	8690000	14800000	13400000	13500000	36600000	37500000	36300000	38900000	49000000	49400000	35000000	37400000	32400000	13800000	13500000	13500000	0.0396879	0.451082	0.49077
ms044	Gamma-aminobutyrate	Amino acid / derivative	64200000	68900000	71700000	114000000	110000000	98400000	78700000	87100000	94100000	162000000	154000000	153000000	576000000	548000000	564000000	331000000	339000000	235000000	57000000	66700000	65100000	0.0601789	0.428876	0.489055
ms098	N-delta-acetylornithine	Amino acid / derivative	6620000	6770000	6130000	2260000	2160000	2280000	5270000	5650000	6180000	3900000	3880000	4260000	16200000	16800000	16100000	8320000	8890000	8230000	302000000	331000000	301000000	0.0112784	0.477228	0.488506
ms298	Chlorogenic acid	Organic acid and sugar	2.1495e+07	2.0145e+07	2.14659e+07	1383.8	867.989	1980.92	1329.01	3091.7	1350.46	289738	307602	341083	1824.86	1805.14	9522.89	4.25722e+08	4.05823e+08	4.11286e+08	28428.5	13706.9	33938.8	0.461797	0.0254238	0.487221
ms008	1,4-Dihydro-1-methyl-4-oxo-3-pyridinecarboxamide	Alkaloids	2.87922e+06	3.33638e+06	3.41789e+06	892510	899109	885820	8.15446e+06	8.39807e+06	7.45655e+06	1.82999e+06	2.27688e+06	1.86431e+06	2.93106e+06	3.38723e+06	3.25372e+06	1.01467e+08	1.04026e+08	1.0921e+08	335284	369366	418971	0.445725	0.04114	0.486865
ms291	8-methylthiooctyl glucosinolate	Organic acid and sugar	208000	274000	177000	1380000	1300000	1340000	1390000	1000000	1140000	1880000	1720000	1790000	4720000	4960000	4970000	549000	394000	422000	120000	81400	74400	0.037021	0.449255	0.486275
ms099	N'-Formylkynurenine	Amino acid / derivative	134348	134307	138773	53450.7	45124.5	43866.2	640461	577376	608606	106122	86816.6	90625.9	3.06007e+06	2.91392e+06	3.09309e+06	1.40024e+06	1.29133e+06	1.2851e+06	63512.5	70295.9	113735	0.0723219	0.413814	0.486136
ms216	6-Hydroxy-N-methylmyosmine	Nucleic / derivative	1150000	1150000	1130000	116000	138000	175000	17500	9990	8960	12900	4570	20000	12200	5270	12100	18500000	18900000	18100000	14600	25500	7970	0.461874	0.0241797	0.486054
ms506	Syringin	Phenylpropanoids	281503	273913	231883	73844.2	52020.7	76712.3	29845.2	15274.1	21893.2	226625	215659	229240	105782	93622.7	116045	1.96964e+06	2.03217e+06	1.94081e+06	66772.7	79174.4	87037	0.456804	0.0288599	0.485664
ms093	N-Acetyl-L-tyrosine	Amino acid / derivative	12208.2	17766.6	15799	72611.4	60286.8	71288.8	163203	158020	158754	292764	309729	280577	111149	128422	123321	75287.6	84193.4	92641.7	1270.17	6015.61	5815.47	0.0976893	0.38788	0.48557
ms230	Guanosine	Nucleic / derivative	1.3397e+07	1.47262e+07	1.36827e+07	4.59007e+06	4.70257e+06	4.50408e+06	3.84303e+07	3.55746e+07	3.67772e+07	1.21159e+07	1.25504e+07	1.30697e+07	1.30479e+07	1.39161e+07	1.41195e+07	3.88615e+08	4.41152e+08	4.06074e+08	1.206e+06	1.35329e+06	1.58496e+06	0.440011	0.0441385	0.48415
ms003	Nicotine	Alkaloids	8191.67	4052.68	2740.13	3153.22	7225.73	3738.65	767.276	1735.17	3698.92	4539.75	9393.82	8048.41	12857.9	2337.46	3597.62	9.92806e+06	1.0668e+07	1.18364e+07	1.70357e+06	1.37489e+06	1.61691e+06	0.479143	0.00482186	0.483965
ms486	Pinobanksin	Phenylpropanoids	8.75974e+06	8.75704e+06	9.1131e+06	825535	764230	804158	3305.44	17712.5	436.691	3.96101e+06	4.02004e+06	4.10651e+06	2.92841e+06	2.87515e+06	2.80599e+06	4.07529e+08	4.14086e+08	4.04862e+08	1.0225e+06	677578	559565	0.454584	0.029194	0.483778
ms110	Putrescine	Amino acid / derivative	978283	1.01134e+06	933718	127870	143729	106385	769601	655119	705648	727416	771316	787656	340150	349318	295409	2.94231e+07	2.83047e+07	2.81771e+07	357472	385186	374841	0.453362	0.0300997	0.483462
ms028	L-Glutamic acid	Amino acid / derivative	534256	538697	517217	432667	500033	514244	293534	273447	263046	401827	373052	397007	476466	485962	479115	9.99355e+06	1.00018e+07	9.45011e+06	660815	640390	754123	0.462014	0.021296	0.48331
ms362	Chlorogenic Acid	Organic acid and sugar	622000	491000	551000	3490	2290	4900	6920	4190	2400	17400	32300	27300	2470	5100	2190	18600000	17700000	19700000	5560	977	4030	0.456268	0.0270266	0.483295
ms471	Naringein chalcone	Phenylpropanoids	2.2761e+06	2.27083e+06	2.21807e+06	201750	193820	191603	26477.2	20666.2	21001.2	1.19516e+06	1.2282e+06	1.18772e+06	1.21134e+06	1.26782e+06	1.19589e+06	1.53e+08	1.58511e+08	1.63943e+08	308917	165923	137180	0.453182	0.0299092	0.483091
ms137	Trp-cys	Amino acid / derivative	130000	115000	112000	12400000	11500000	12200000	2430000	2390000	2630000	11600000	10800000	11400000	53500	20000	48600	37000000	37400000	37900000	52900000	57000000	62200000	0.148324	0.334751	0.483075
ms531	trans-Zeatin N-glucoside	Phytohormone	177000	113000	133000	454000	308000	460000	475000	492000	457000	437000	415000	319000	708000	557000	536000	3880000	4020000	4520000	52500	101000	63300	0.407369	0.0754647	0.482834
ms049	3-N-Oxalyl-L-2,3-Diaminopropanoicacid	Amino acid / derivative	19300.3	8687.66	7495.22	28553.4	14649.9	32613.4	144097	121110	118195	54286.6	62645.7	37013.2	55950.6	90890.2	44520.8	346923	220075	461698	1.59964e+06	1.69096e+06	1.62575e+06	0.045812	0.436392	0.482204
ms040	Tryptamine	Amino acid / derivative	4710000	4790000	3610000	192000	176000	160000	1200000	1230000	1130000	1430000	1550000	1420000	52200	51300	62500	162000000	158000000	165000000	9010	13700	7040	0.453602	0.028584	0.482186
ms022	L-Tyrosine	Amino acid / derivative	6.60402e+07	6.9154e+07	6.73669e+07	1.94117e+07	1.98267e+07	1.9159e+07	3.89053e+07	3.28806e+07	3.20777e+07	7.08112e+07	7.58723e+07	8.17988e+07	3.92793e+07	3.99756e+07	3.7623e+07	2.1836e+08	2.16505e+08	2.13948e+08	5.4067e+07	4.91712e+07	5.37142e+07	0.460638	0.0214319	0.482069
ms271	2-Isopropylmalate	Organic acid and sugar	1170000	1340000	1450000	328000	376000	341000	62300	45000	26000	117000	153000	105000	198000	136000	123000	22300000	25900000	25900000	5880	10900	18000	0.455466	0.0259837	0.48145
ms568	L-Ascorbate	Vitamins and Cofactor derivates	31616.1	25455.7	28828.8	2321.56	2025.11	6272.43	1266.65	1789.57	5005.78	2985.77	3606.13	7616.13	4689.07	6527.13	985.773	2.99653e+06	2.68329e+06	2.82103e+06	9601.56	5383.09	9645.9	0.452147	0.0279892	0.480136
ms119	Serotonin	Amino acid / derivative	13800000	13900000	13400000	3510000	3920000	3430000	956000	974000	955000	637000	651000	690000	317000	284000	268000	193000000	222000000	189000000	27000	11600	22200	0.45591	0.0239188	0.479829
ms063	Beta-homothreonine	Amino acid / derivative	3320000	2490000	2470000	3720000	3800000	3330000	3180000	2870000	2720000	5360000	5170000	5450000	8400000	4400000	4400000	6830000	7000000	8160000	2010000	2040000	2050000	0.12191	0.357182	0.479091
ms064	Cysteinylglycine	Amino acid / derivative	3000	2210	11500	1570000	1510000	1620000	312000	287000	288000	1250000	1460000	1280000	9130	4130	334	5300000	5050000	4580000	6540000	6830000	6830000	0.175781	0.301993	0.477774
ms363	2,5-Dihydroxypyridine	Others	197000	231000	204000	562000	479000	571000	831000	763000	910000	628000	580000	645000	800000	603000	726000	15900000	15800000	15100000	69500	55300	78200	0.43403	0.0437061	0.477736
ms435	Delphinidin 3-O-galactoside chloride	Phenylpropanoids	380373	373494	522459	16023.7	6545.87	9357.33	9990.9	16631.7	15248	199278	172635	166895	670697	669794	726287	549124	556891	534584	100	100	100	0.209353	0.268118	0.477471
ms103	Nα-Acetyl-L-arginine	Amino acid / derivative	170606	189677	168526	3797.77	1510.51	7233.7	21916.1	22328.6	19611.4	3378.52	6409.73	867.297	130513	133964	108143	175663	157780	164681	175584	191713	162104	0.37733	0.100042	0.477372
ms244	Beta-Nicotinamide mononucleotide	Nucleic / derivative	19020.1	28034.3	15348.6	24169.4	12976.6	22150.6	11762.9	7405.38	8233.21	27534.8	31417.2	44888.8	7038.36	5878.25	11146.6	1.04943e+06	1.07866e+06	1.14547e+06	101634	91547.6	78963.7	0.462348	0.0143144	0.476662
ms059	Aminomalonic acid	Amino acid / derivative	3.15001e+06	3.09007e+06	3.2369e+06	490462	464477	503629	269757	221329	256743	526907	568084	418394	284727	312603	290171	638623	615266	609572	2.27551e+06	2.3142e+06	2.1999e+06	0.0253603	0.450118	0.475478
ms211	3'-Dephosphocoenzyme A	Nucleic / derivative	627.949	1108.1	275.245	7315.81	1524.51	2186.52	194.764	355.33	1130.46	3643.54	2672.86	4446.48	101.493	278.849	1206.82	327536	354444	327180	6658.03	19823.3	7673.45	0.453108	0.0222205	0.475329
ms067	Dopamine	Amino acid / derivative	430960	425745	494532	12759.6	70591.7	79079.7	1.90709e+06	1.81261e+06	1.73854e+06	1.14831e+06	1.1956e+06	1.18351e+06	400514	383328	440122	1.48528e+07	1.57985e+07	1.6681e+07	114257	93387	89311.4	0.424427	0.0508234	0.47525
ms315	Guanidinosuccinic acid	Organic acid and sugar	322000	852000	128000	192000	150000	191000	107000	158000	71600	161000	80600	95300	1980000	1680000	1380000	499000	542000	592000	19500000	20400000	19400000	0.0123412	0.46227	0.474611
ms225	Cytidine	Nucleic / derivative	861000	1000000	1380000	814000	884000	1000000	2800000	2610000	2510000	1740000	1730000	1530000	1300000	1540000	1480000	70600000	53900000	60600000	406000	453000	472000	0.437324	0.035716	0.47304
ms134	Cys-trp	Amino acid / derivative	161000	144000	211000	53900000	54100000	52700000	11500000	12900000	12200000	50400000	51800000	52200000	57000	27900	56800	165000000	173000000	175000000	221000000	235000000	270000000	0.16221	0.308512	0.470722
ms546	Phytocassane E	Terpenoids	1030000	993000	1080000	663000	681000	539000	289000	283000	234000	1040000	1080000	1270000	80700	126000	63400	2750000	2600000	2580000	1670000	1810000	1780000	0.354783	0.115729	0.470512
ms275	2-Methylglutaric acid	Organic acid and sugar	556136	581122	657784	407240	427577	438009	1.60062e+06	1.58155e+06	1.59784e+06	1.04418e+06	1.10982e+06	1.05026e+06	1.75244e+06	1.75741e+06	1.67557e+06	100	100	100	395140	411095	639327	0.15349	0.316019	0.469509
ms018	DL-Aspartic acid	Amino acid / derivative	896121	883146	950274	435303	464653	486589	364254	400731	400545	316357	359755	377557	352277	305994	333298	3.26945e+06	3.02813e+06	2.99475e+06	214394	177147	211726	0.44654	0.0228629	0.469403
ms074	Glutathione	Amino acid / derivative	35400	78200	25500	13800000	13200000	14200000	3050000	2990000	3150000	13400000	13100000	12200000	1290	9340	7980	41900000	43700000	42500000	58400000	56300000	55100000	0.172778	0.292073	0.46485
ms126	GABA	Amino acid / derivative	34900	42500	40600	307000	297000	332000	348000	407000	459000	1350000	1480000	1330000	336000	341000	370000	14100000	14600000	14700000	777000	717000	787000	0.432968	0.0310295	0.463997
ms085	N1-Acetylspermine	Amino acid / derivative	72200	42600	79800	170000	138000	86400	233000	220000	277000	183000	115000	164000	170000	179000	154000	2810000	3810000	4170000	144000	128000	142000	0.428337	0.0352735	0.463611
ms212	5,6-Dihydro-5-methyluracil	Nucleic / derivative	132994	112995	102142	455219	436289	499096	203944	209696	253174	454955	499990	490549	831145	783582	703367	118338	100733	125728	103425	97595.5	92373.1	0.130521	0.332535	0.463056
ms439	Hydroxyphenyllactic acid	Phenylpropanoids	37915.8	74336.8	41769.4	120727	108628	113345	950204	912061	939474	802325	857569	870439	422012	395595	436335	311936	344270	352221	62572.2	71180.9	56875.6	0.0566732	0.404659	0.461332
ms493	Protocatechuic acid	Phenylpropanoids	163949	147773	160280	500568	466940	458687	5.33197e+06	5.83703e+06	5.83041e+06	1.18446e+06	1.23024e+06	1.24826e+06	1.43279e+07	1.45295e+07	1.4952e+07	2.44771e+06	2.49661e+06	2.493e+06	168397	192308	205452	0.000315072	0.460819	0.461134
ms076	Gly+2hexoside	Amino acid / derivative	3080	8630	4500	68000	48800	58400	44100	78700	86200	68800	82100	98100	54700	84200	66500	8040	11200	22400	41400	32700	33700	0.282948	0.173854	0.456802
ms576	Nicotinic acid	Vitamins and Cofactor derivates	1.06773e+07	1.03313e+07	1.10389e+07	1.96861e+07	1.9703e+07	1.9345e+07	2.67651e+07	2.71819e+07	2.79044e+07	1.99302e+07	1.97696e+07	1.98345e+07	1.63362e+07	1.67016e+07	1.51537e+07	1.94289e+07	2.09764e+07	2.20999e+07	5.21959e+06	4.723e+06	5.1412e+06	0.0209339	0.435866	0.456799
ms399	2,5-Dihydroxybenzoic acid	Phenylpropanoids	7895.93	1928.25	7555.41	226965	204321	202008	1.35073e+06	1.20083e+06	1.32193e+06	417663	407795	421384	3.55682e+06	3.80558e+06	3.81504e+06	338011	483447	689577	31740.9	34293.3	27511.4	0.000283426	0.456331	0.456615
ms101	N-monomethylarginine	Amino acid / derivative	4170000	4070000	4200000	673000	751000	732000	1970000	2280000	1770000	4160000	4110000	4460000	3890000	4050000	4300000	6740000	7360000	6120000	18400000	20200000	17400000	0.0885576	0.367511	0.456069
ms505	Syringic acid	Phenylpropanoids	6134.96	17010.6	3216.59	244208	242986	291351	2.54396e+06	2.48686e+06	2.5174e+06	1.26684e+06	1.2594e+06	1.20843e+06	1.344e+06	755934	1.35382e+06	4098.29	3590.31	1887.33	2110.35	672.717	27246.7	0.136661	0.319232	0.455893
ms288	4-Imidazoleacetate	Organic acid and sugar	815000	879000	968000	6090000	5880000	6000000	3410000	3470000	3590000	3650000	3620000	4030000	1430000	1670000	1460000	1400000	1070000	1230000	5760000	5150000	5940000	0.205025	0.249938	0.454964
ms484	Peonidin-3-galactoside chloride	Phenylpropanoids	3103.03	3653.59	4344.85	17774.8	25392.2	11369.7	11592.6	10770.2	9569.41	24537.3	18034	7745.96	2.5656e+08	2.63849e+08	2.62676e+08	2.24387e+06	2.40885e+06	2.40199e+06	2.75969e+09	2.84336e+09	2.71997e+09	0.00929702	0.445386	0.454683
ms517	Feruloylagmatine	Phenylpropanoids	5350000	3900000	4170000	60300	28200	16100	18100000	18200000	17600000	2140000	1230000	2450000	13900	52100	26700	73900000	66400000	74700000	44600	27200	25100	0.402612	0.0516583	0.45427
ms269	2-Aminoethanesulfonic acid	Organic acid and sugar	8720000	8760000	9630000	14200000	15100000	15100000	24100000	25700000	26500000	13800000	15000000	14000000	14100000	15600000	15100000	13700000	13900000	13700000	6100000	5330000	4750000	0.0566253	0.396897	0.453523
ms434	Delphinidin	Phenylpropanoids	2260000	2230000	2130000	7050	2900	459	1280	12900	823	1460	7210	11600	41300	53200	50800	1910000	1940000	1660000	1010000	938000	853000	0.337473	0.115073	0.452546
ms474	N-Benzoyltryptamine	Phenylpropanoids	180000	180000	230000	161000	174000	149000	16000	19600	19600	1970000	1990000	1940000	3740	2340	3410	14400000	13800000	13600000	3240	276	1410	0.407866	0.0408044	0.44867
ms365	3-(4-Hydroxyphenyl)-propionic acid	Others	8110000	8240000	7850000	3390000	3270000	3550000	4260000	4220000	4830000	10400000	10400000	10000000	4830000	4310000	4370000	26400000	25700000	26200000	6390000	5960000	6360000	0.425137	0.0229329	0.44807
ms071	Gamma-glutamylisoleucine	Amino acid / derivative	432000	376000	493000	394000	388000	376000	769000	940000	799000	1020000	991000	1030000	4780000	4520000	4040000	1270000	1450000	1300000	359000	403000	380000	0.012213	0.433788	0.446001
ms527	Indole lactic acid	Phytohormone	100	100	100	29601.2	32968.3	40419.8	1.28111e+06	1.28298e+06	1.35804e+06	242695	263316	279918	245791	255675	267831	4073.1	5973.9	5498.84	8.11699e+06	8.02217e+06	8.26573e+06	0.00281965	0.442802	0.445622
ms279	3-Amino-1-propanesulfonic acid	Organic acid and sugar	29890.2	29136.1	36013.6	749.449	2733.41	527.131	51990.7	72421.7	58399.2	945.102	689.574	1291.97	26978.5	50675.9	28608.1	99250	66576.2	90753.7	14780.5	13376	10162	0.317052	0.128157	0.44521
ms256	D-Melezitose	Organic acid and sugar	115937	117261	124913	2.97465e+06	3.52311e+06	2.81885e+06	1.10287e+07	8.5185e+06	1.00145e+07	2.97489e+06	2.98572e+06	3.54239e+06	5.64981e+06	5.66026e+06	5.60595e+06	104664	129437	78222.7	330016	325135	334003	0.157879	0.287262	0.445142
ms404	6-MethylCoumarin	Phenylpropanoids	3805.24	13571.9	14563.2	72112.3	117108	103625	80972.9	100976	100798	481567	575497	467103	782112	1.01965e+06	922509	12935.4	22653.2	14354.6	13647.7	9292.93	16083.5	0.0362494	0.408622	0.444871
ms087	N6-Acetyl-L-lysine	Amino acid / derivative	524077	457972	512161	283606	327038	335465	540143	504774	612394	1.36616e+06	1.60007e+06	1.45268e+06	392422	584807	583951	5.29146e+06	5.00141e+06	4.83799e+06	998615	712234	717508	0.407116	0.0359717	0.443087
ms029	L-Glutamine	Amino acid / derivative	9.96309e+06	9.92979e+06	9.5959e+06	254135	286768	252571	364902	347355	310177	247999	228637	212056	7809	16410.5	15627.4	1.2048e+07	1.15439e+07	1.10507e+07	2.76169e+06	2.63495e+06	2.76641e+06	0.413265	0.0297844	0.44305
ms078	Histamine	Amino acid / derivative	1.37634e+07	1.41684e+07	1.48259e+07	411447	397345	415975	66483.5	77581.5	81690.4	391917	356629	368939	982935	1.02741e+06	1.15811e+06	2.42308e+07	2.30886e+07	2.26109e+07	82099.3	82112.7	176608	0.440122	0.00160094	0.441723
ms504	Spinosin	Phenylpropanoids	5953.48	2320.34	1600.57	640.353	448.138	3383.58	902.953	2052.91	1067.92	899.451	1168.53	1576.68	2336.49	2034.19	840.344	23224.4	10683.3	20897.7	3067.19	3587.96	2415.64	0.43556	0.00575052	0.441311
ms398	2,3-Dihydrobenzofuran	Phenylpropanoids	104000000	106000000	112000000	1840000	1890000	2160000	573000	594000	507000	2550000	2650000	2440000	940000	554000	510000	186000000	187000000	178000000	690000	617000	687000	0.439638	0.000755446	0.440394
ms573	Pantothenol	Vitamins and Cofactor derivates	391651	342765	401236	1.97096e+06	1.79705e+06	1.88164e+06	804332	507151	408566	699993	661749	649414	2.02426e+06	1.93311e+06	2.07323e+06	5.7475e+06	5.45127e+06	5.40323e+06	6.11063e+06	6.16752e+06	8.1232e+06	0.245946	0.193903	0.439849
ms476	N-Feruloyl putrescine	Phenylpropanoids	13500000	13700000	14000000	13200000	12400000	12500000	1180000	988000	1020000	162000000	163000000	171000000	816000	802000	851000	921000000	959000000	935000000	168000	210000	235000	0.394994	0.0443625	0.439357
ms338	Hydroxymalonate	Organic acid and sugar	102000000	103000000	110000000	2160000	2080000	1970000	655000	682000	492000	4310000	4120000	4000000	923000	616000	575000	181000000	178000000	178000000	711000	1110000	1190000	0.438166	0.000775552	0.438942
ms013	Allopurinol	Alkaloids	1.66221e+06	1.98166e+06	1.84722e+06	2.85985e+06	2.6969e+06	2.74962e+06	4.74674e+06	4.73547e+06	4.77474e+06	1.30412e+06	1.55344e+06	1.46934e+06	2.20952e+06	2.08182e+06	2.0874e+06	1.45473e+07	1.43193e+07	1.45787e+07	262823	266832	325592	0.347556	0.088706	0.436262
ms042	Tyramine	Amino acid / derivative	7110000	6550000	6970000	61100	55300	56500	82100	93800	117000	340000	522000	418000	232000	259000	216000	11400000	11100000	10900000	64500	74100	63800	0.433071	0.00118679	0.434258
ms226	Cytosine	Nucleic / derivative	1.21667e+06	1.34804e+06	1.2693e+06	3.06239e+06	3.19397e+06	3.27749e+06	2.3643e+06	2.15904e+06	2.3401e+06	2.40008e+06	2.45834e+06	2.42223e+06	1.58605e+06	1.62387e+06	1.55744e+06	2.28309e+07	2.21284e+07	2.11177e+07	235727	365813	249163	0.384783	0.0490926	0.433876
ms312	Fumaric acid	Organic acid and sugar	1.91047e+06	2.05123e+06	1.54571e+06	100315	153192	169075	3.96334e+06	4.00093e+06	3.92141e+06	950975	943090	913924	957432	853907	837164	4.29504e+06	4.03846e+06	4.25095e+06	1.00696e+07	1.00832e+07	1.01087e+07	0.0944968	0.338859	0.433356
ms097	N-alpha-acetylornithine	Amino acid / derivative	795000	958000	1090000	60400	79200	81200	398000	525000	156000	1010000	888000	1110000	5920000	5780000	6130000	1420000	1550000	1730000	43000000	41100000	42700000	0.0135407	0.419504	0.433044
ms301	Coumaric acid	Organic acid and sugar	6020000	5880000	5970000	4590000	4370000	4110000	5030000	5060000	5090000	11300000	12500000	12200000	5670000	5450000	5600000	30600000	30200000	32300000	8140000	8020000	7350000	0.403284	0.0292243	0.432508
ms227	Deoxyribose 5-phosphate	Nucleic / derivative	41134.6	62919.6	63110	10896.5	10567.2	2086.8	24678.3	11243.9	20746.7	77067.1	59434.1	62618.8	3820.02	13514.5	6440.49	254098	225944	227264	15348.9	6635.11	8484.07	0.395302	0.0370888	0.432391
ms243	Xanthosine	Nucleic / derivative	533000	547000	411000	238000	165000	106000	1300000	2020000	1670000	513000	332000	424000	522000	700000	1060000	15600000	30300000	16000000	120000	341000	147000	0.393822	0.0374876	0.43131
ms285	4-Coumarate	Organic acid and sugar	9610000	8160000	8940000	3520000	3510000	3490000	4820000	4740000	4360000	12100000	11300000	11300000	4870000	4370000	4720000	28900000	24500000	27200000	6960000	6910000	7090000	0.410477	0.0188577	0.429335
ms384	p-Nitroaniline	Others	825000	876000	818000	670000	716000	684000	296000	317000	266000	297000	322000	292000	161000	157000	121000	3940000	4060000	3870000	16600	20600	30600	0.404331	0.0205276	0.424859
ms455	Hyperin	Phenylpropanoids	40400000	41500000	54000000	40100	57200	79000	57100	36100	92200	12700	36100	46500	980000	820000	820000	27300000	29300000	27400000	19800000	17900000	25400000	0.242476	0.181203	0.423679
ms262	Gluconic Acid	Organic acid and sugar	9.06873e+06	9.10282e+06	9.4004e+06	5.72294e+06	5.57573e+06	5.17575e+06	63526.9	3.47946e+07	3.58815e+07	2.66949e+07	2.67471e+07	2.70967e+07	3.8501e+07	3.81219e+07	3.74794e+07	1.51334e+07	1.43539e+07	1.53175e+07	3.06128e+08	3.09768e+08	2.9739e+08	0.00771079	0.415232	0.422943
ms166	Campesterol	Lipids	211000	207000	207000	1040000	979000	948000	738000	713000	826000	915000	957000	880000	623000	413000	418000	235000	231000	247000	593000	614000	575000	0.421489	6.06587e-05	0.42155
ms459	Isotrifoliin	Phenylpropanoids	2.19684e+06	2.17348e+06	2.37206e+06	59783.3	49388.1	44216.6	19605.6	15413.7	10996.2	2.16391e+07	2.27354e+07	2.15939e+07	3.89538e+06	3.97954e+06	4.02548e+06	1.30468e+06	1.3247e+06	1.26302e+06	8.54233e+07	8.42353e+07	9.11666e+07	0.00109874	0.418892	0.41999
ms321	Malonate	Organic acid and sugar	4450000	4470000	4930000	7660000	6950000	6640000	4790000	5700000	5470000	8520000	8020000	7990000	38500000	38300000	37400000	13000000	14900000	15000000	3750000	3650000	3550000	0.0221559	0.397108	0.419264
ms360	2,6-Diaminopimelic acid	Organic acid and sugar	258000	390000	320000	989000	962000	871000	852000	1270000	1140000	1800000	1900000	2000000	262000	251000	212000	10100000	10300000	10900000	126000	83800	167000	0.366064	0.0524533	0.418517
ms161	9-HOTrE	Lipids	91300	93100	108000	409000	313000	370000	670000	491000	656000	685000	1160000	1370000	4220000	3250000	3770000	111000	62200	46600	33600	4640	14800	0.0164484	0.401544	0.417993
ms314	Glutarate	Organic acid and sugar	11400000	11700000	11300000	1020000	1080000	947000	2360000	2450000	2230000	2140000	2100000	1880000	3720000	3750000	3390000	9850000	9800000	9660000	5630000	5380000	5530000	0.369186	0.0469465	0.416133
ms065	Dimethylarginine	Amino acid / derivative	1670000	1520000	1810000	2490000	2100000	2090000	3290000	3320000	3450000	2620000	2240000	2360000	1920000	2460000	2540000	7350000	7720000	6990000	3230000	3370000	3290000	0.401795	0.0141961	0.415991
ms021	L-hreonine	Amino acid / derivative	3.59883e+06	3.64751e+06	3.52397e+06	491811	468565	501183	250130	259955	230496	598501	586920	453392	296914	269165	279072	711681	653025	662706	2.18726e+06	2.20239e+06	2.22812e+06	0.0252765	0.388913	0.414189
ms010	6-Hydroxy-3-succinoylpyridine	Alkaloids	48000	60000	37900	493000	496000	518000	384000	428000	408000	352000	311000	256000	323000	338000	282000	103000	65400	49000	222000	182000	203000	0.378717	0.0339737	0.412691
ms004	Orange I	Alkaloids	1.13326e+06	1.10789e+06	1.07421e+06	1.05353e+06	1.03192e+06	1.0465e+06	2.27419e+06	2.28204e+06	2.34341e+06	4.23373e+06	4.26614e+06	3.92573e+06	1.45173e+07	1.58189e+07	1.54086e+07	869120	881721	871070	318576	306775	318689	0.00646288	0.405781	0.412244
ms375	Dodecyl (dimethyl) amine oxide	Others	1450000	1450000	1490000	995000	958000	913000	1180000	954000	1000000	1780000	1960000	1820000	1820000	1620000	1760000	1460000	1780000	1790000	1040000	903000	978000	0.0575568	0.353894	0.41145
ms167	CDP-choline	Lipids	7710	11500	23200	662000	647000	602000	1140000	1230000	1250000	1050000	948000	1000000	337000	273000	364000	414000	330000	380000	19300	11700	36300	0.16721	0.241028	0.408238
ms209	2'-Deoxyadenosine-5'-monophosphate	Nucleic / derivative	849681	873293	874383	1.39651e+06	1.3319e+06	1.42763e+06	1.40987e+06	1.41203e+06	1.36891e+06	362560	325013	318714	2.9716e+06	3.05733e+06	2.93738e+06	4.2561e+06	4.79374e+06	5.35227e+06	4.33193e+06	3.0808e+06	3.9099e+06	0.399348	0.00770816	0.407057
ms400	2-Aminobenzoic Acid	Phenylpropanoids	56463.3	41338.9	34468.9	51481.8	41545.3	38471.9	47320.7	46957.3	32656.3	38299.9	44275.5	41148.4	152710	93152	88497.8	17944.6	11724.1	7351.71	2025.15	3217.11	1976.72	0.0559719	0.349315	0.405287
ms403	4-Hydroxybenzoic acid	Phenylpropanoids	1.77549e+06	1.69546e+06	1.71627e+06	2.51773e+06	2.56535e+06	2.55736e+06	6.79938e+06	6.83269e+06	6.79048e+06	9.48414e+06	8.25257e+06	8.71045e+06	4.06687e+07	4.04421e+07	3.72792e+07	448497	576374	527618	345245	289937	355187	0.0104964	0.394355	0.404851
ms170	cis-11-Eicosenoic acid(C20:1)	Lipids	529000	660000	511000	772000	810000	733000	439000	363000	495000	498000	465000	500000	656000	513000	394000	361000	352000	409000	666000	693000	540000	0.146604	0.257714	0.404317
ms519	Naringenin-7-O-glucoside	Phenylpropanoids	482000	3340	701000	15800	10800	7330	24700	230	7800	13600	2680	1480	44800000	52400000	45600000	17600000	17400000	18800000	395000	448000	474000	0.0710404	0.331425	0.402465
ms015	Genostrychnine	Alkaloids	7840	5310	1630	15900	1770000	1670000	3410000	3780000	3640000	842000	776000	801000	497000	585000	465000	10600000	10200000	10100000	79000	102000	27900	0.318533	0.0796074	0.39814
ms183	Margaric Acid	Lipids	4610000	5080000	5450000	5560000	5340000	5390000	6690000	5510000	6060000	11600000	11600000	11800000	4080000	4170000	3680000	2580000	2640000	2450000	876000	1040000	1000000	0.232497	0.163303	0.395801
ms584	Sinapoylcholine	Vitamins and Cofactor derivates	586000	744000	596000	163000	199000	169000	219000	139000	214000	1080000	958000	1030000	1590000	1630000	1590000	120000	138000	136000	7850	4540	11000	0.0241729	0.369762	0.393935
ms325	Ornithine	Organic acid and sugar	455000	440000	443000	1720000	1260000	1440000	1030000	1120000	1490000	1760000	1520000	1630000	1320000	1460000	1190000	5820000	5710000	5470000	3530000	3670000	3750000	0.373959	0.0198731	0.393832
ms153	2',3'-Dihydro-phytomenadione	Lipids	5650000	5840000	5890000	4300000	4440000	4250000	4830000	5040000	4800000	4100000	4330000	3830000	12800000	13200000	11700000	7140000	7480000	7110000	4000000	4360000	4500000	0.069744	0.320768	0.390512
ms447	Farnesyl acetone	Phenylpropanoids	66100000	68200000	67300000	105000000	103000000	97900000	136000000	137000000	141000000	359000000	347000000	349000000	92100000	82000000	81800000	21300000	22400000	21000000	943000	787000	912000	0.224247	0.165253	0.3895
ms305	Malic acid	Organic acid and sugar	4.62456e+06	4.72761e+06	4.50392e+06	4999.68	219454	259518	6.99988e+06	6.81512e+06	7.1386e+06	1.82265e+06	1.86505e+06	1.87852e+06	1.39302e+06	1.64527e+06	1.59886e+06	6.23838e+06	6.26059e+06	5.72976e+06	1.14323e+07	1.16969e+07	1.15144e+07	0.11489	0.269354	0.384244
ms116	Sarcosine	Amino acid / derivative	167080	47723.9	91589.3	157037	145992	133759	86056.5	113750	75960.2	120855	83096.2	99758.2	34387.2	18875.4	42655.7	32932.6	69966.9	113829	392321	525331	45042.9	0.00192268	0.379483	0.381406
ms405	Acetovanillone	Phenylpropanoids	100095	95205.3	122566	110396	90131.4	123389	636688	596781	520445	297651	264935	297264	164377	145244	213555	639882	612608	587456	1704.02	4516.81	1434.05	0.0817117	0.298909	0.38062
ms251	p-Coumaroyl-D-glucose	Organic acid and sugar	651000	721000	398000	584000	508000	696000	395000	421000	437000	824000	641000	789000	233000	222000	181000	1620000	1530000	1600000	1000000	932000	859000	0.326381	0.0533436	0.379725
ms450	Feruloyl putrescine O-hexoside	Phenylpropanoids	5880000	6180000	6230000	1110000	1240000	1270000	37500	24700	18800	9010000	8830000	9290000	7660	6820	10200	24500000	25300000	24200000	6640	15700	2170	0.340283	0.0372298	0.377513
ms348	Stachyose	Organic acid and sugar	101000	107000	75900	2090000	1970000	1700000	4290000	4480000	4520000	1610000	1690000	1630000	10800000	11100000	6840000	131000	117000	98000	952000	1120000	900000	0.0361701	0.339804	0.375974
ms122	Urocanic acid	Amino acid / derivative	50498	44145.1	98456.8	205237	335705	329749	155905	133538	202437	212757	173456	200398	233663	163946	223917	289726	174664	182023	1.34718e+06	969381	2.75333e+06	0.00471943	0.370699	0.375419
ms261	D-Sorbitol	Organic acid and sugar	1.96627e+06	1.8246e+06	1.75214e+06	571471	631776	769480	1.54014e+06	1.54465e+06	1.71746e+06	1.35051e+06	1.11623e+06	1.30214e+06	1.96927e+06	2.21389e+06	2.24629e+06	1.73697e+06	1.76308e+06	1.62377e+06	1.30831e+06	1.24967e+06	1.13731e+06	0.146312	0.226782	0.373094
ms302	D-Gluconic acid delta-lactone	Organic acid and sugar	192000	248000	196000	4330000	3590000	3970000	3120000	2720000	3020000	2020000	1860000	1980000	1740000	1650000	1590000	449000	399000	298000	4130000	3700000	4470000	0.205464	0.167333	0.372797
ms538	24,25-Dihydrolanosterol	Terpenoids	1320000	1260000	1270000	4860000	5080000	4750000	4780000	4430000	4900000	6870000	7250000	7520000	228000	144000	168000	509000	536000	516000	64500	65400	76100	0.328004	0.0439168	0.371921
ms265	(9Z,11E)-(13S)-13-Hydroperoxyoctadeca-9,11-dienoic acid	Organic acid and sugar	6850000	7370000	6860000	7610000	7150000	5780000	8180000	7850000	8400000	13300000	13200000	13400000	4830000	4650000	4090000	3930000	3850000	4130000	1100000	1170000	1100000	0.205381	0.164794	0.370174
ms578	Phosphoryl choline	Vitamins and Cofactor derivates	42356.2	37484.6	57602.8	5.46329e+06	5.2893e+06	5.50114e+06	2.82503e+06	2.80138e+06	2.78636e+06	6.52773e+06	6.55254e+06	6.5318e+06	100	100	100	100	100	100	4.37908e+06	4.29247e+06	3.84015e+06	0.300882	0.0691301	0.370012
ms281	3-Hydroxy-3-Methylpentanedioic acid	Organic acid and sugar	100	100	100	412910	463859	485406	4.84082e+06	4.58299e+06	4.30295e+06	1.3361e+06	1.30332e+06	1.35279e+06	5.00691e+06	4.60807e+06	4.5403e+06	100	100	100	1.09659e+06	954607	1.11691e+06	0.0566729	0.310227	0.3669
ms060	Asn+2hexoside	Amino acid / derivative	956000	532000	918000	949000	1500000	943000	484000	758000	769000	1740000	1240000	1230000	568000	479000	361000	86200	139000	176000	38600	39200	66000	0.322981	0.0426339	0.365615
ms159	8-[(1R,2R)-3-Oxo-2-{(Z)-pent-2-enyl}cyclopentyl]octanoate	Lipids	421000	527000	441000	681000	716000	823000	1070000	868000	1420000	2620000	2820000	3280000	749000	741000	407000	98000	178000	112000	1620	5310	6100	0.21083	0.154745	0.365576
ms155	2-Aminoheptanoate	Lipids	142000	83400	104000	1680000	1900000	1830000	1470000	1480000	1370000	1080000	1160000	950000	542000	444000	498000	281000	277000	306000	1630000	1580000	1310000	0.256805	0.108054	0.36486
ms575	Nicotinamide	Vitamins and Cofactor derivates	2.51431e+06	2.69015e+06	2.89406e+06	691294	732316	763090	1.99524e+06	1.78717e+06	1.72259e+06	4.01707e+06	4.33129e+06	4.5436e+06	1.00344e+06	959130	994575	7.68453e+06	7.57043e+06	7.8144e+06	465488	491248	524914	0.268387	0.0959573	0.364345
ms189	Oleoyl ethanolamide	Lipids	125000	121000	101000	1010000	1070000	1080000	8380000	9290000	9760000	574000	658000	692000	6810000	6650000	6640000	177000	166000	179000	42900	28500	24100	0.0470892	0.316559	0.363648
ms507	Tangeretin	Phenylpropanoids	689688	672254	713549	1.32328e+06	1.26663e+06	1.29543e+06	628585	566829	574479	592274	603023	580900	473115	487823	526015	953111	940096	905450	954035	916743	1.15218e+06	0.000736265	0.362432	0.363168
ms169	Cis-10-Pentadecenoic acid	Lipids	14393.7	9752.3	12751.9	99323.6	96281.3	108117	247520	224463	247657	456684	405553	392412	44102	47176.3	43120.5	9548.38	11862.6	3611.7	13104.1	3215.41	2059.06	0.228598	0.134126	0.362724
ms545	Peimine	Terpenoids	2.75328e+06	2.86019e+06	2.66927e+06	5.57662e+06	6.0455e+06	6.06523e+06	5.58095e+06	5.48327e+06	5.29654e+06	5.85776e+06	6.0786e+06	5.82452e+06	4.93423e+06	5.33461e+06	5.37881e+06	1.47849e+07	1.4571e+07	1.6018e+07	6.50096e+06	7.01969e+06	8.08585e+06	0.352389	0.00846897	0.360857
ms125	valylleucine	Amino acid / derivative	79900	72700	62300	228000	245000	219000	83100	117000	119000	565000	540000	501000	784000	594000	551000	160000	218000	201000	175000	124000	166000	0.0294721	0.329285	0.358757
ms031	L-Homoserine	Amino acid / derivative	826980	852787	838225	100384	99743.4	96177.3	79772.2	65873.8	62601.2	243150	210157	204297	93940.7	107206	100227	167379	152063	160731	525515	509783	512621	0.0184426	0.340074	0.358517
ms193	Prostaglandin D2	Lipids	17300000	16500000	17600000	19100000	17400000	17100000	16200000	15400000	16900000	24800000	25200000	24000000	11200000	9540000	10200000	8170000	8140000	8870000	4050000	4300000	4060000	0.266534	0.0916317	0.358165
ms117	Ser+2hexoside	Amino acid / derivative	659000	768000	678000	574000	372000	471000	95800	87200	94900	370000	273000	250000	61300	83700	105000	54500	67300	61200	306000	316000	318000	0.0582634	0.298703	0.356966
ms023	L-Arginine	Amino acid / derivative	5.31277e+08	5.62038e+08	5.60735e+08	2.59716e+07	2.46044e+07	2.53937e+07	8.30275e+07	8.10799e+07	8.15716e+07	5.65852e+07	5.78899e+07	5.88615e+07	8.82687e+08	7.84496e+08	7.9e+08	1.47807e+08	1.4765e+08	1.52217e+08	1.92471e+09	2.3147e+09	2.20343e+09	0.0230157	0.333521	0.356536
ms406	Apigenin 5-O-glucoside	Phenylpropanoids	58100	92200	55100	4150000	4410000	4130000	8000000	8550000	8030000	488000	510000	446000	20000000	19900000	24400000	327000	175000	200000	439000	273000	390000	0.0178015	0.336976	0.354778
ms383	Orotic acid	Others	363000	192000	297000	436000	459000	346000	13200	12600	13700	409000	354000	607000	881000	635000	640000	1070000	1220000	1090000	412000	622000	606000	0.334703	0.019477	0.35418
ms311	Feruloylquinic acid	Organic acid and sugar	62700	41000	103000	298000	206000	186000	1500	10800	1930	53100	128000	86400	684000	693000	650000	266000	350000	330000	3160	4500	4250	0.032966	0.316692	0.349658
ms263	Maltotetraose	Organic acid and sugar	2465.48	1944.99	1987.75	52201.4	121134	35616.2	2.27585e+06	1.40929e+06	1.39019e+06	49162.5	58663.9	97597.2	6.65826e+06	7.32006e+06	7.04476e+06	12827	6593.17	3984.05	2112.78	3088.63	5413.96	0.00158733	0.346403	0.34799
ms187	Nervonate	Lipids	286000	212000	244000	699000	699000	494000	561000	679000	754000	1760000	1680000	2010000	523000	289000	215000	146000	179000	123000	52200	24200	38300	0.223025	0.124197	0.347222
ms072	Gamma-glutamylleucine	Amino acid / derivative	92000	155000	86200	568000	475000	460000	111000	153000	192000	335000	317000	400000	1200000	1420000	1270000	324000	180000	348000	65000	98000	48900	0.00617153	0.339982	0.346153
ms308	D-Pipecolinic acid	Organic acid and sugar	228358	220935	228501	72695.4	37850.4	55976.4	44906.3	71249.2	60723.9	626283	637528	655284	88540.3	91900.4	55339.8	1.20831e+06	1.13798e+06	1.20946e+06	639281	745936	622154	0.331281	0.0135271	0.344808
ms419	Chrysoeriol	Phenylpropanoids	232000	215000	240000	857000	895000	812000	1200000	873000	816000	1380000	1430000	1210000	121000	119000	129000	223000	253000	260000	111000	107000	116000	0.277504	0.06341	0.340914
ms411	Biflorin	Phenylpropanoids	1510000	1240000	1170000	679000	610000	596000	967000	1340000	1240000	2090000	2310000	2410000	1170000	687000	863000	516000	482000	859000	34900	24100	29700	0.0991561	0.234771	0.333927
ms124	valylisoleucine	Amino acid / derivative	64700	40700	83700	314000	246000	235000	104000	104000	59500	541000	477000	522000	1060000	816000	900000	194000	205000	211000	145000	166000	217000	0.0129733	0.320911	0.333884
ms030	L-Histidine	Amino acid / derivative	1.68195e+07	1.66199e+07	1.72247e+07	6.29757e+06	6.03263e+06	6.25226e+06	6.62893e+06	6.12003e+06	6.41764e+06	1.01342e+07	1.07809e+07	1.11085e+07	5.69142e+06	5.67073e+06	5.87391e+06	1.64568e+07	1.67069e+07	1.65258e+07	1.10518e+07	8.84849e+06	1.03877e+07	0.284341	0.0470789	0.33142
ms465	Limocitrin O-hexoside	Phenylpropanoids	182000	225000	141000	1120000	1140000	1150000	1300000	1130000	1260000	1010000	1440000	887000	508000	791000	1040000	72700	143000	74400	1260000	1560000	1080000	0.302673	0.0273868	0.33006
ms143	16-Hydroxyhexadecanoic acid	Lipids	2651.75	1632.4	3256.99	973.753	4429.69	842.772	1654.34	2797.54	2522	23174	36950.4	30157.3	134966	186767	152812	4017.27	3327	6136.2	1675.56	1217.14	2111.89	0.000754606	0.329211	0.329965
ms481	N-trans-p-Coumaroyloctopamine	Phenylpropanoids	80400	55300	70100	409000	256000	304000	660000	592000	702000	72300	62000	96000	3340000	3230000	3070000	67600	41800	57700	29200	36300	36700	0.00340001	0.326229	0.329629
ms555	Acetyl-CoA	Vitamins and Cofactor derivates	466000000	454000000	430000000	393000000	444000000	406000000	495000000	444000000	423000000	494000000	513000000	460000000	311000000	204000000	186000000	190000000	182000000	197000000	49800000	41400000	43200000	0.224422	0.104968	0.32939
ms557	4-Pyridoxic acid	Vitamins and Cofactor derivates	519366	547610	568607	3.7245e+06	3.88532e+06	3.6717e+06	1.44689e+06	1.39331e+06	1.41017e+06	1.41596e+07	1.30776e+07	1.3847e+07	1.38226e+06	1.39526e+06	1.40705e+06	2.89305e+07	2.9559e+07	3.10561e+07	86623.2	100826	94455.5	0.246417	0.0827165	0.329133
ms177	Hexacosanoic	Lipids	208000	373000	389000	708000	578000	652000	290000	288000	349000	854000	816000	800000	238000	164000	173000	286000	278000	350000	697000	694000	710000	0.130132	0.198308	0.32844
ms413	Caffeic acid	Phenylpropanoids	512158	558749	536379	4.54848e+06	4.59207e+06	4.57195e+06	6.63674e+06	6.43817e+06	6.57731e+06	8.25577e+06	7.9618e+06	8.40958e+06	295656	292750	295378	2.44849e+07	2.48675e+07	2.57032e+07	1.1121e+06	1.09515e+06	1.08611e+06	0.254945	0.0689036	0.323849
ms201	Phytanic acid	Lipids	34800000	36100000	33400000	33000000	30800000	30300000	40700000	37900000	37600000	64300000	64300000	63900000	19300000	19700000	16400000	17400000	17400000	21100000	5480000	6040000	4950000	0.19242	0.13138	0.3238
ms502	Sinapinic acid	Phenylpropanoids	114420	120347	85944.1	1.21545e+06	1.26209e+06	1.32757e+06	1.16791e+06	1.13855e+06	1.06964e+06	1.46268e+06	1.33674e+06	1.37327e+06	1.45715e+07	1.50132e+07	1.53224e+07	5024.81	8327.57	4466.21	6376.6	3445.34	6609.39	0.0035906	0.318156	0.321746
ms191	Palmitoyl ethanolamide	Lipids	241000	255000	263000	1330000	1340000	1170000	2250000	2150000	2290000	328000	313000	267000	12400000	11400000	12200000	121000	129000	115000	117000	139000	149000	0.00390659	0.317833	0.321739
ms564	Bisnorbiotin	Vitamins and Cofactor derivates	99000	114000	110000	21900	17400	25800	544000	517000	545000	250000	241000	243000	176000	157000	170000	207000	175000	226000	12400	29700	25800	0.00632227	0.312881	0.319203
ms322	Mandelic acid	Organic acid and sugar	319183	312450	374209	23937.6	33471.1	38874.5	62442.5	49356	52745.2	225123	232482	250753	34884.7	20882.7	59186.4	19398.2	57037.4	36080.5	324084	307608	266864	0.00139991	0.317607	0.319007
ms163	Arachidic acid	Lipids	33400000	32300000	34300000	32400000	35900000	31000000	34600000	34000000	36500000	62100000	64400000	55400000	23500000	17100000	15800000	20000000	19200000	20600000	5200000	5570000	5070000	0.18657	0.132415	0.318985
ms290	6-Oxopiperidine-2-carboxylate	Organic acid and sugar	580000	622000	578000	2340000	2370000	2610000	2640000	2670000	2190000	1500000	1450000	1480000	2190000	2030000	2070000	607000	763000	691000	1580000	1760000	1550000	0.290057	0.0256573	0.315715
ms444	Esculetin	Phenylpropanoids	401148	464997	479629	59311.8	70322.4	83358.1	179061	170000	188190	441886	474116	424457	1.11642e+06	1.14889e+06	1.10492e+06	78842	92576.9	81291.7	120394	78693.1	98110.7	0.00605359	0.308109	0.314162
ms496	Quercetin	Phenylpropanoids	67400000	69100000	67200000	531000	552000	595000	70000	90000	92900	55000	13700	18600	698000	774000	918000	33900000	35400000	31800000	20500000	19900000	20000000	0.182058	0.131887	0.313945
ms381	O-Phosphorylethanolamine	Others	449796	406611	417428	2.75414e+06	2.59738e+06	2.96416e+06	447894	481644	448413	1.55174e+06	1.48345e+06	1.58646e+06	264105	279632	257632	453300	400735	404475	1.01889e+06	1.04781e+06	950816	0.220067	0.0924525	0.31252
ms337	Succinate	Organic acid and sugar	757000	754000	751000	316000	310000	337000	429000	483000	447000	533000	545000	597000	529000	547000	504000	622000	607000	755000	722000	623000	669000	0.248446	0.0630032	0.311449
ms061	Asp+2hexoside	Amino acid / derivative	272000	255000	214000	731000	1320000	643000	347000	535000	508000	934000	817000	803000	1090000	513000	392000	239000	181000	238000	420000	357000	380000	0.273314	0.0379745	0.311289
ms147	1-Oleoyl-2-linoleoyl-GPC (18:1/18:2)	Lipids	267000000	276000000	227000000	192000000	167000000	140000000	207000000	232000000	208000000	244000000	236000000	239000000	155000000	172000000	161000000	107000000	113000000	106000000	39100000	38300000	22600000	0.129748	0.180692	0.310439
ms283	3-Methylglutaconate	Organic acid and sugar	22400000	22300000	20300000	3490000	3690000	3660000	14900000	15900000	13400000	8060000	7210000	8070000	22500000	22200000	20000000	20700000	19400000	21000000	23500000	22000000	20900000	0.303159	0.00664393	0.309803
ms039	Serine	Amino acid / derivative	1240000	1130000	1550000	1220000	1390000	1280000	412000	529000	476000	1140000	1090000	1140000	2020000	3040000	2020000	460000	909000	754000	53000	53100	52200	0.0185865	0.290022	0.308609
ms310	Ethyl protocatechuate	Organic acid and sugar	2845.71	5836.58	1744.55	1823.89	9203.4	5891.87	9891.89	10407.4	9616.24	540.786	9057.7	885.653	218110	182421	219090	42368.4	9863.14	19488.9	1716.95	5030.55	5412.76	0.00514368	0.302414	0.307557
ms133	Cys-his	Amino acid / derivative	409000	389000	570000	29900000	32500000	30900000	4600000	4090000	5610000	30900000	31100000	29200000	3380000	2960000	3080000	362000	297000	402000	83600	128000	69900	0.300447	0.00688313	0.30733
ms217	7-Methylguanine	Nucleic / derivative	1600000	1630000	1610000	1590000	1560000	1650000	983000	887000	1030000	2710000	2810000	2580000	1030000	612000	608000	4860000	5390000	5710000	1360000	1310000	1390000	0.293008	0.0127122	0.30572
ms294	Alpha-ketoglutarate	Organic acid and sugar	10400000	14500000	15200000	2010000	1330000	2360000	6250000	7620000	7550000	4380000	3340000	3420000	11300000	10900000	10700000	8460000	12100000	11800000	12400000	11200000	13800000	0.268389	0.0363118	0.304701
ms190	O-Phosphocholine	Lipids	2940000	2660000	2720000	5800000	6370000	6590000	4620000	4720000	5000000	12000000	11100000	11500000	2610000	2210000	2120000	25200000	26200000	26000000	6000000	5820000	5550000	0.280585	0.0236993	0.304285
ms379	N,N-Dimethylformamide	Others	19930.7	3849.74	26279.6	32315	54780.7	45661.4	664297	589844	607289	46056.6	88298.7	95586.4	8.10873e+06	7.68291e+06	7.9082e+06	112154	129532	176061	32910.7	51976.4	34849.4	3.28329e-05	0.304207	0.30424
ms354	Orotidine	Organic acid and sugar	79974.4	113896	93347.1	53921.8	61369.2	62648	110491	99814.7	79486.7	98864.8	96923.7	109523	130849	142615	130761	87855.6	74933.3	85288.9	87629.2	94417.8	68982.8	0.000871136	0.301476	0.302347
ms386	Rhodomyrtone	Others	359000	373000	437000	186000	152000	198000	56000	31100	49500	174000	223000	276000	235000	263000	250000	325000	358000	400000	257000	239000	296000	0.259521	0.0425967	0.302118
ms339	2,4-Hexadienedioic acid	Organic acid and sugar	2.3952e+06	2.31847e+06	2.38206e+06	1.38149e+07	1.38966e+07	1.4152e+07	3.78914e+06	3.56106e+06	3.76796e+06	4.03296e+06	4.1418e+06	4.0531e+06	90205.2	95125.2	82276.6	62070.1	57364.4	59488.2	894039	901240	945203	0.268941	0.0331313	0.302073
ms514	Vanillin	Phenylpropanoids	369915	389967	375116	3.99821e+06	4.07021e+06	3.87737e+06	2.46438e+07	2.51199e+07	2.5354e+07	2.6768e+07	2.71577e+07	2.70124e+07	261163	257326	290596	1.1862e+06	1.26242e+06	1.22309e+06	230661	236869	180495	0.172193	0.129494	0.301688
ms344	D-Cellobiose	Organic acid and sugar	147000	158000	160000	49000	81700	25500	90900	92500	99100	89300	65600	94400	106000	202000	125000	199000	188000	91900	79600	120000	92000	0.260032	0.0416165	0.301649
ms198	Trioxilin A3	Lipids	969000	1340000	1530000	345000	459000	373000	1160000	1020000	1110000	3180000	2940000	2900000	1150000	1070000	966000	387000	510000	471000	107000	108000	67100	0.100259	0.198183	0.298443
ms172	Dehydropinifolic acid	Lipids	57900	86600	65600	58400	54900	75200	1080000	917000	936000	34400	35900	38800	23700000	24300000	24200000	934000	892000	941000	37400	47200	39400	0.000958208	0.297038	0.297996
ms069	Gamma-glutamylalanine	Amino acid / derivative	40100	34200	52000	5170	70700	45500	22900	21000	40100	122000	101000	73700	1970000	1810000	1910000	70500	83200	91100	19600	14000	12200	0.000374192	0.296614	0.296988
ms156	2-Linoleoylglycerol (18:2)	Lipids	3470000	4180000	2680000	1500000	2120000	1650000	2420000	3010000	3380000	7610000	6550000	6300000	2780000	1790000	1860000	1030000	1110000	1690000	82000	38600	52300	0.126868	0.169731	0.2966
ms100	N-Hydroxy-L-tryptophan	Amino acid / derivative	327000	182000	361000	3450000	3030000	2820000	3600000	3660000	3070000	2200000	2020000	1820000	1430000	430000	471000	1040000	903000	1080000	4020000	3470000	4190000	0.116945	0.178866	0.295811
ms186	MG 18:2	Lipids	2530000	2860000	3280000	938000	1280000	593000	2970000	2450000	4020000	6840000	7520000	8190000	2370000	1970000	2000000	1000000	1030000	1530000	126000	56100	94500	0.103835	0.191338	0.295173
ms272	2-Oxogluconic acid	Organic acid and sugar	529000	553000	627000	1030000	959000	993000	2370000	2490000	2310000	1230000	1200000	1210000	75900	90000	82600	50600	35500	29900	8550	16300	20000	0.237251	0.0562383	0.293489
ms580	Pyridoxate	Vitamins and Cofactor derivates	1070000	1100000	1210000	6890000	8550000	6630000	2560000	2560000	2660000	17800000	18000000	16800000	3240000	3270000	3320000	32800000	31800000	32400000	236000	272000	258000	0.189883	0.10186	0.291743
ms374	Diethanolamine	Others	910000	945000	1270000	755000	624000	672000	84600	143000	120000	509000	548000	442000	80500	89000	167000	208000	271000	304000	359000	531000	478000	0.0178257	0.273446	0.291272
ms192	phytosphingosine	Lipids	4520000	4690000	4340000	12000000	11800000	11600000	9990000	9270000	9420000	8130000	7910000	8360000	305000	241000	263000	30600000	30300000	29900000	11400000	11200000	11300000	0.276326	0.00739928	0.283725
ms329	Phytic acid	Organic acid and sugar	508000	358000	413000	47100	22600	48400	88300	64300	51100	39600	68000	45600	529000	523000	510000	378000	347000	410000	607000	505000	480000	0.241999	0.0416943	0.283694
ms540	Diosgenin	Terpenoids	101000000	95500000	103000000	74400000	64100000	71900000	52100000	43900000	47500000	94800000	113000000	120000000	116000000	121000000	124000000	140000000	141000000	115000000	95700000	93600000	107000000	0.254919	0.0270793	0.281998
ms468	Methyl gallate	Phenylpropanoids	967.821	474.218	516.274	590.888	63.0891	1082.13	4492.31	321.115	958.568	563.46	2792.19	3693.28	171661	175342	181556	10739	242.802	833.481	445.147	931.733	2901.04	0.000526478	0.281254	0.28178
ms253	1,1-Kestotetraose	Organic acid and sugar	6097.25	5661.46	7247.76	165200	229944	102761	2.25726e+06	973201	1.14907e+06	95935.3	213377	273032	6.82227e+07	7.24083e+07	6.78409e+07	14241.2	9637.85	6448.87	23102.6	9751.43	18668.1	6.78905e-05	0.281617	0.281685
ms082	Leucylglutamine	Amino acid / derivative	9000	17500	20000	1840000	2100000	1800000	208000	232000	267000	1510000	900000	941000	266000	252000	265000	23200	26700	32100	23600	45100	12600	0.280733	0.000180663	0.280913
ms392	Zinolol	Others	5160000	5600000	6100000	4180000	5000000	5860000	5470000	5060000	5360000	607000	909000	724000	11700000	14100000	14300000	9750000	10200000	9760000	19200000	20700000	23500000	0.115525	0.163305	0.278829
ms218	8-Hydroxyguanosine	Nucleic / derivative	117814	138173	136234	27148.1	21360.9	16600.6	172976	178648	173656	25916.4	27812.8	21791.8	30386.1	23318.2	14836.3	225666	198737	249638	13411.9	10554.1	22530.4	0.230864	0.0470363	0.2779
ms127	γ-Glu-Cys	Amino acid / derivative	7388.64	12352.6	2682.76	1.49721e+06	1.67164e+06	1.51942e+06	819706	781616	817057	1.31642e+06	1.36023e+06	1.30163e+06	9346.22	11782.1	19400	299452	284200	322902	236681	217628	177379	0.275573	0.00202044	0.277594
ms494	Protocatechuic aldehyde	Phenylpropanoids	145005	136423	163743	110728	90936.6	100353	942906	931084	890510	423836	400680	402031	204896	200161	187165	150838	137130	159372	39478.8	35855	26383.5	0.0746018	0.201138	0.27574
ms488	Pinostrobin	Phenylpropanoids	328.222	364.621	319.946	177.628	521.172	1088.81	1105.8	100.557	319.614	2688.81	2350.72	546.658	2348.28	2387.7	752.71	131.367	569.874	337.43	553.049	326.797	237.672	0.0540893	0.221627	0.275716
ms309	D-Xylonic acid	Organic acid and sugar	5.69059e+06	5.57481e+06	5.69853e+06	4.76814e+06	4.91863e+06	5.08446e+06	1.65875e+07	1.63659e+07	1.54816e+07	8.20073e+06	8.08494e+06	7.88593e+06	2.18486e+07	2.11563e+07	2.02243e+07	8.6368e+06	8.69178e+06	8.77225e+06	5.94002e+07	5.89673e+07	6.03734e+07	0.00871626	0.266002	0.274718
ms518	Daidzein 7-glucoside	Phenylpropanoids	199000	93200	120000	16300	13600	14400	24500	25600	33900	110000	103000	125000	1310000000	1310000000	1260000000	77900	54000	42000	101000	65300	104000	0.000188002	0.274088	0.274276
ms433	Daidzein	Phenylpropanoids	1584.21	1146.59	846.848	1063.93	1551.21	995.125	256.984	671.589	236.6	630.705	953.063	162.573	1.0722e+08	1.06704e+08	1.09664e+08	1796.76	880.761	2134.79	2616.76	1815.29	1348.16	0.000190448	0.273987	0.274178
ms452	Genistein	Phenylpropanoids	55343.3	103312	84518	2859.27	713.742	1172.91	1150.01	2180.8	1057.8	1527.37	1375.37	4535.88	3.59466e+07	3.56188e+07	3.54667e+07	5278.48	2222.19	9985.87	2116.64	1178.01	1801.52	0.000194865	0.27378	0.273975
ms585	Thiamine	Vitamins and Cofactor derivates	2340000	2310000	2100000	12700000	11600000	10800000	3670000	4350000	4130000	9480000	9780000	8390000	1740000	1100000	1240000	2720000	2740000	2770000	3030000	3100000	3140000	0.265278	0.00814522	0.273424
ms353	Lycoperodine	Organic acid and sugar	2470000	2580000	2680000	393000	452000	434000	18000000	17100000	18500000	7690000	7630000	7060000	4050000	4170000	4290000	6400000	6410000	6890000	467000	419000	531000	0.00539419	0.267715	0.273109
ms569	L-Ascorbic acid	Vitamins and Cofactor derivates	9100000	8180000	7910000	1450000	1420000	1230000	5580000	5150000	5810000	3540000	3610000	3170000	10100000	9280000	9070000	7290000	8510000	8250000	10600000	8300000	10100000	0.264347	0.0074274	0.271774
ms144	Hydroxyprogesterone	Lipids	3280	8370	3930	2460	10900	15600	1420	3100	3650	3980	5890	10700	881000	807000	798000	516	4740	762	2100	12800	2470	7.93799e-05	0.270863	0.270942
ms257	D-Sucrose	Organic acid and sugar	3.58993e+06	3.80158e+06	3.48212e+06	2.17393e+07	2.29446e+07	2.19548e+07	7.46343e+06	6.66548e+06	7.41298e+06	1.59876e+07	1.69679e+07	2.10571e+07	4.54669e+07	4.51796e+07	4.44577e+07	2.00097e+06	1.91482e+06	1.90794e+06	1.03689e+07	9.88348e+06	9.78069e+06	0.08437	0.185049	0.269419
ms390	Trioxilin B3	Others	711000	805000	717000	233000	259000	141000	556000	524000	663000	1480000	1890000	1520000	561000	648000	401000	302000	253000	330000	16100	19000	42600	0.0825461	0.186609	0.269155
ms252	Xanthurenic acid O-hexoside	Organic acid and sugar	300000	244000	159000	930000	907000	868000	88000	113000	88400	229000	292000	270000	70500	110000	39200	104000	79900	94200	173000	169000	177000	0.175439	0.092246	0.267685
ms043	Valine	Amino acid / derivative	13300000	12700000	13600000	5430000	5090000	5250000	8620000	8750000	8870000	10000000	9800000	9990000	10300000	9610000	9800000	9690000	9890000	9780000	14200000	14500000	14400000	0.0972727	0.16974	0.267013
ms548	Roseoside	Terpenoids	2.78989e+06	2.83237e+06	2.64932e+06	62642.6	64068.7	61841.8	445755	404549	451713	78911.6	79863.1	64399.9	185672	175743	182370	1.82748e+06	1.74126e+06	1.75206e+06	519267	524017	545462	0.227487	0.0392934	0.266781
ms084	N-[Methyl(7H-purin-6-yl)carbamoyl]-L-threonine	Amino acid / derivative	399000	390000	434000	1850000	1710000	1750000	7270000	7100000	7450000	3210000	3340000	3390000	3440000	3330000	3540000	1990000	2030000	2020000	2100000	2310000	2220000	0.0599769	0.206309	0.266286
ms197	Tricosanoic acid	Lipids	2030000	1910000	1720000	690000	812000	789000	1370000	1370000	1440000	3590000	3170000	3380000	1500000	758000	1040000	643000	836000	778000	44400	53600	12500	0.0943751	0.170398	0.264773
ms536	2,6-Dimethyl-7-octene-2,3,6-triol	Terpenoids	212018	167718	212976	848913	944582	841366	2.98548e+06	2.37534e+06	2.38814e+06	6.86764e+06	5.69439e+06	5.88222e+06	685888	642548	707161	372674	393276	388064	534242	571982	661626	0.160431	0.103644	0.264075
ms045	(5-L-Glutamyl)-L-amino acid	Amino acid / derivative	10435.8	27031.4	25708.6	569123	269801	568923	497807	511347	454350	350196	342877	180583	35383.9	25559.3	41831.9	131303	21107	59446	92673.7	158264	136277	0.262624	0.000861758	0.263486
ms154	22-Oxodocosanoate	Lipids	1240000	968000	1100000	628000	261000	272000	754000	574000	1050000	1630000	1290000	1850000	697000	767000	667000	334000	401000	435000	84800	72000	95400	0.0831563	0.179888	0.263044
ms526	IAA	Phytohormone	72300	114000	75800	19200000	19100000	18400000	610000	581000	662000	21700000	21200000	20400000	355000	306000	283000	17600	32200	5500	360000	342000	320000	0.260089	0.00139253	0.261481
ms499	Rutin	Phenylpropanoids	24200000	29900000	31200000	70500	42800	33100	141000	141000	147000	8120	3120	8570	81800	100000	84000	14100000	21800000	17900000	3180000	3770000	3290000	0.219481	0.040876	0.260357
ms409	Apigenine-6,8-Di-C-glucoside	Phenylpropanoids	238855	258815	251776	41640	48326.8	39925.8	6.84392e+06	6.38711e+06	6.50391e+06	5.1329e+06	5.19494e+06	5.13319e+06	85270.4	80415.9	84513.7	352928	368449	381981	8353.48	5335.76	11394.3	0.116818	0.142416	0.259234
ms181	Linoleoyl ethanolamide	Lipids	163000	191000	168000	4130000	3450000	3680000	38400000	42000000	42000000	909000	830000	816000	18000000	18200000	18300000	72400	89400	120000	206000	183000	214000	0.0523998	0.205284	0.257684
ms012	Allantoin	Alkaloids	78400	51700	118000	853000	855000	726000	597000	662000	745000	214000	204000	179000	27500	10200	19700	44900	34400	39400	47800	41600	40900	0.256033	8.94514e-06	0.256042
ms345	Glucose	Organic acid and sugar	11300000	11300000	11200000	1360000	1580000	1740000	6270000	8410000	7090000	3940000	4190000	3540000	12200000	13500000	12800000	9790000	9280000	10200000	9390000	9190000	9440000	0.240351	0.015265	0.255616
ms194	Prostaglandin F2alpha	Lipids	2410000	2590000	2590000	740000	641000	641000	2290000	2190000	2210000	5470000	4780000	5060000	1330000	1330000	1740000	1360000	1090000	1070000	69800	121000	105000	0.0720638	0.183547	0.255611
ms142	13,16-Docosadienoic acid	Lipids	3650000	3740000	3670000	1510000	1270000	1490000	2740000	2630000	2740000	5460000	5500000	5260000	1930000	1790000	1790000	1200000	1300000	1390000	26700	58300	65800	0.0973332	0.15824	0.255574
ms483	p-Coumaric acid	Phenylpropanoids	1.79489e+07	1.80892e+07	1.82831e+07	1.07996e+07	1.11453e+07	1.10272e+07	7.45527e+06	7.1286e+06	7.49832e+06	4.84082e+07	4.73351e+07	4.74667e+07	1.85622e+07	1.77653e+07	1.86595e+07	4.24832e+06	4.10527e+06	4.37786e+06	2.95525e+06	3.04999e+06	2.98692e+06	0.129219	0.125465	0.254684
ms277	2-O-p-Coumaroylhydroxycitric acid	Organic acid and sugar	841000	885000	894000	535000	360000	315000	431000	977000	692000	2250000	1430000	2550000	573000	710000	759000	401000	412000	641000	54000	58800	19500	0.0727464	0.181774	0.25452
ms307	D-Pantothenic acid calcium salt	Organic acid and sugar	46990.8	45153.4	51539.6	458391	421559	443825	357920	359047	341247	46130.2	50766	52226.5	184432	194014	181616	30747.5	34820	39598.5	1493.73	2959.97	2094.14	0.214144	0.0390039	0.253148
ms516	N-p-Coumaroylspermidine	Phenylpropanoids	4510	8330	22900	6980	329	4240	9060	17300	3490	53800	10700	126000	11700000	11700000	11900000	9880	19700	17900	459000	387000	425000	0.000269681	0.252815	0.253084
ms422	Cinnamaldehyde	Phenylpropanoids	82763	121730	126448	115121	99663.5	96868.6	93998	78167.4	91028.2	244633	291176	250090	169862	99237.3	145509	32993.7	36581.3	42403.6	99488.6	106420	103173	0.210139	0.0423683	0.252508
ms112	Pyroglutamine	Amino acid / derivative	429000	601000	663000	4840000	5600000	5590000	3670000	3830000	6970000	3780000	3880000	3720000	4440000	3950000	5820000	915000	799000	926000	5080000	4950000	4940000	0.248982	0.000707842	0.24969
ms382	Ophthalmate	Others	680000	607000	660000	2190000	2220000	2250000	833000	950000	847000	5110000	4530000	4900000	12900	8300	7010	81600	110000	95700	381000	292000	303000	0.237492	0.0121475	0.249639
ms287	4-Hydroxy-6-methylquinoline-3-carboxylic acid	Organic acid and sugar	82800	59100	95100	2020000	2010000	2170000	374000	531000	424000	3400000	3650000	3520000	538000	680000	530000	338000	481000	410000	270000	237000	294000	0.209643	0.0381425	0.247786
ms176	Heptadecatrienoic acid	Lipids	8340000	8740000	7910000	19400000	18900000	18500000	18100000	18000000	19400000	110000000	110000000	105000000	14600000	10700000	10700000	2860000	2660000	2780000	639000	477000	475000	0.155181	0.0916032	0.246785
ms582	Pyridoxine O-glucoside	Vitamins and Cofactor derivates	8450000	8170000	6940000	26400000	22100000	21400000	23800000	23800000	20700000	7330000	6860000	6030000	27000000	24900000	24900000	15200000	15200000	15000000	47500000	45900000	55700000	0.000479519	0.245935	0.246414
ms105	Oxidized Glutathione	Amino acid / derivative	141339	163597	190637	992807	993280	1.08057e+06	6.04503e+06	5.53324e+06	5.98583e+06	6.1022e+06	6.17495e+06	5.78671e+06	19268.8	19812.3	5358.8	221495	332139	366852	1.10136e+06	931180	1.04347e+06	0.174917	0.0711206	0.246038
ms120	S-Sulfo-L-cysteine	Amino acid / derivative	6347.4	6382.51	12696.5	1.98108e+06	1.97476e+06	1.78145e+06	176435	164829	183095	33388.8	47753.1	30556.7	29651.8	19826.9	43386.4	11479.8	4888.67	6475.82	318727	351608	352020	0.14287	0.102066	0.244936
ms335	Stachydrine	Organic acid and sugar	282000	292000	331000	8410000	8180000	7450000	317000	325000	297000	3100000	2780000	2830000	840000	880000	875000	437000	269000	452000	1260000	1280000	1280000	0.20749	0.0369929	0.244482
ms331	trans-4-Hydroxy-L-proline	Organic acid and sugar	9550000	11000000	11500000	411000	292000	447000	2220000	2120000	2430000	881000	1030000	883000	3900000	4720000	3740000	1600000	1830000	1580000	7370000	7370000	7230000	0.0305355	0.21392	0.244456
ms245	Beta-Pseudouridine	Nucleic / derivative	1.19675e+06	1.16446e+06	1.23994e+06	500731	467553	477630	100	100	100	253477	259187	287273	100	100	100	79614.6	124841	88501.8	317322	299805	340761	0.00405754	0.239469	0.243527
ms397	2-(Formylamino)benzoic acid	Phenylpropanoids	1.6175e+06	1.61788e+06	1.5869e+06	943942	950760	935208	591032	568781	572875	4.30983e+06	4.11676e+06	4.1064e+06	1.59817e+06	1.49034e+06	1.59663e+06	337833	339601	386998	232774	228499	273787	0.125477	0.11748	0.242957
ms477	Nicotiflorin	Phenylpropanoids	4.37605e+07	4.33317e+07	4.34261e+07	100	100	100	1.48368e+06	1.47427e+06	1.39919e+06	245713	215762	245483	1.39212e+06	1.5581e+06	1.4935e+06	2.43302e+07	2.63715e+07	2.53395e+07	4.87289e+06	4.89751e+06	5.04676e+06	0.203982	0.0369325	0.240915
ms188	Oleic Acid	Lipids	338016	360404	337562	560623	556969	532408	473054	475079	615569	3.83487e+06	2.88777e+06	3.34046e+06	474412	474001	488196	121173	152609	157581	11280.5	17845.5	20965.6	0.138551	0.100493	0.239044
ms141	trans-Vaccenic acid	Lipids	495000	286000	436000	1060000	1050000	1410000	1180000	889000	1400000	7100000	8200000	7800000	1140000	815000	587000	185000	114000	182000	16300	17500	9070	0.145142	0.0934395	0.238582
ms402	4-Hydroxybenzaldehyde	Phenylpropanoids	780074	759063	811282	3.32786e+06	3.34534e+06	3.50162e+06	5.3449e+06	5.53442e+06	5.48584e+06	8.34364e+06	8.53369e+06	8.37472e+06	1.44118e+06	1.31272e+06	1.48386e+06	9.2301e+06	8.76643e+06	9.48321e+06	336298	313552	287588	0.0243739	0.213994	0.238368
ms242	Xanthine	Nucleic / derivative	347722	383635	383101	985978	1.04406e+06	969282	6.38766e+06	6.43664e+06	5.94524e+06	1.82146e+07	1.87526e+07	1.98328e+07	4.84574e+06	4.44064e+06	4.15526e+06	1.35196e+07	1.36991e+07	1.35883e+07	2.31342e+06	1.9921e+06	2.31622e+06	0.0155939	0.222389	0.237983
ms466	Luteolin 6-C-glucoside	Phenylpropanoids	44000	82700	109000	1530000	1420000	1460000	524000	603000	651000	185000	148000	160000	23000	7800	50800	54000	66200	49700	123000	143000	129000	0.210016	0.0262219	0.236238
ms378	Leukotriene B4	Others	5260000	5320000	5260000	2080000	1950000	1930000	3920000	3800000	4040000	7890000	8280000	8140000	2480000	2150000	2270000	1700000	1890000	2010000	35900	46300	27500	0.0959507	0.138363	0.234314
ms485	Phlorizin	Phenylpropanoids	81980	73254	72463.8	100	100	100	470.897	558.343	1008.94	1911.08	766.668	2481.4	2.05422e+06	2.02498e+06	2.00138e+06	380377	414246	400384	4.18991e+06	4.58884e+06	4.51631e+06	0.0256258	0.207327	0.232953
ms420	Chrysoeriol 5-O-hexoside	Phenylpropanoids	618000	599000	610000	19500000	18700000	18300000	8040000	8310000	7400000	1040000	1040000	978000	1650000	1530000	1540000	18400	9620	28700	1700000	1550000	1260000	0.215865	0.0164369	0.232302
ms219	Adenine	Nucleic / derivative	72700000	65900000	73300000	4450000	5570000	5930000	15500000	16200000	17600000	73200000	82200000	78100000	78000000	80700000	82200000	16200000	17000000	14300000	6940000	6680000	7400000	0.0124939	0.219692	0.232186
ms185	MG 18:1	Lipids	1370000	1220000	1590000	2980000	1950000	1570000	2530000	1800000	2790000	12900000	12600000	12100000	1280000	973000	908000	544000	382000	562000	73100	42600	62400	0.149414	0.0826711	0.232086
ms549	Squalene	Terpenoids	50500	77400	35800	3460000	3200000	3230000	3110000	3310000	3110000	525000	518000	507000	3950	6550	4150	18800	25300	30800	101000	27700	23900	0.230835	0.000966289	0.231802
ms091	N-acetylhistidine	Amino acid / derivative	84600	76100	59100	778000	822000	864000	225000	187000	206000	268000	314000	296000	528000	512000	612000	133000	152000	178000	27700	59400	76100	0.160636	0.0704871	0.231123
ms534	1,8-Cineole	Terpenoids	1997.49	992.579	2202.51	435.439	828.542	80.3362	1707.3	3606.67	597.11	381.59	1666.47	6223	2.26548e+06	1.95707e+06	2.28146e+06	2062.22	861.213	2669.35	147600	118570	168253	0.000392917	0.229786	0.230179
ms299	Chorismate	Organic acid and sugar	52500	93500	36200	301000	345000	304000	1260000	1350000	1270000	1880000	2080000	2130000	150000	261000	171000	143000	121000	104000	3180000	3440000	2840000	0.0330588	0.19693	0.229989
ms366	4.7.10-Trioxa-1.13-tridecanediamine	Others	1820000	1620000	1510000	283000	325000	333000	835000	1140000	765000	460000	758000	714000	1190000	1420000	1480000	1390000	986000	1310000	1070000	1400000	1580000	0.21732	0.0109553	0.228275
ms449	Feruloyl putrescine derivative	Phenylpropanoids	4550	105000	104000	501000	482000	446000	879	4510	7810	844000	800000	788000	3130	7070	964	2860	5560	4620	331	848	868	0.220252	0.0076718	0.227924
ms046	1,5-Diaminopentane	Amino acid / derivative	6452.3	12102.9	8719.86	216075	236876	225511	7777.07	11228.6	10949.3	56188.2	47789.3	55464.4	425756	412280	400325	48686.4	43876.3	50701.9	4963.67	2012.99	2885.5	0.0216256	0.205517	0.227143
ms368	5-deoxo-ent-10-oxodepressin	Others	8210	8610	8600	958000	1040000	846000	889000	858000	917000	144000	149000	131000	7090	21800	12400	17400	19100	18700	8140	12300	20600	0.225889	0.00118523	0.227074
ms195	Prostaglandin J2	Lipids	225000	264000	277000	292000	355000	312000	334000	444000	311000	1900000	2160000	1920000	224000	116000	199000	119000	48400	95100	949	4690	5270	0.14133	0.0845362	0.225866
ms173	Dihydrojasmonic acid	Lipids	73900	90100	169000	433000	339000	356000	1590000	1580000	1490000	1980000	2110000	2260000	325000	349000	351000	149000	91300	103000	3470000	3230000	3480000	0.038025	0.187663	0.225688
ms336	Suberic Acid	Organic acid and sugar	143785	142817	162843	859258	803484	777492	1.70927e+06	1.72437e+06	1.73158e+06	2.2895e+06	2.27675e+06	2.42032e+06	547684	404413	554715	695717	727544	731448	687888	679160	894345	0.136514	0.0890846	0.225598
ms180	Ethyl linolenate	Lipids	94600	93600	97700	36000	19100	21500	152000	115000	153000	1100000	914000	1060000	202000	184000	227000	51300	57300	55100	20700	17100	16400	0.0903857	0.13438	0.224766
ms174	Ergosterol	Lipids	31100000	31600000	30900000	44900000	48600000	47900000	56400000	54100000	51400000	324000000	323000000	317000000	28300000	21200000	18300000	6260000	6400000	6890000	274000	216000	313000	0.146183	0.0784592	0.224643
ms092	N-Acetyl-L-glutamic acid	Amino acid / derivative	160131	168781	199807	1.84611e+06	1.80783e+06	1.78222e+06	192283	192643	194216	301934	298320	301903	299475	310741	295739	33784.2	30945.8	37347.5	154558	169019	179952	0.195875	0.0277846	0.22366
ms121	Thr+2hexoside	Amino acid / derivative	362000	374000	492000	184000	467000	313000	109000	113000	88200	515000	389000	519000	142000	184000	152000	73800	70800	32000	259000	234000	201000	0.166973	0.0531048	0.220078
ms515	Vitexin	Phenylpropanoids	42200	35400	44800	621000	567000	575000	1130000	1130000	1180000	232000	199000	166000	110000	101000	134000	11100	10500	2530	55800	83900	72600	0.188481	0.031158	0.219639
ms128	N-Acetylcysteine	Amino acid / derivative	11200000	10400000	9240000	1590000	1570000	1650000	7790000	8100000	6540000	4150000	4340000	3650000	10500000	12600000	10900000	8730000	8520000	9190000	10300000	10500000	9220000	0.21904	0.000573098	0.219614
ms231	Hypoxanthine	Nucleic / derivative	835029	775973	798614	1.50388e+06	1.52483e+06	1.49407e+06	1.24683e+06	1.57331e+06	1.5626e+06	8.9461e+06	8.67104e+06	9.35662e+06	1.13469e+06	1.13369e+06	1.03746e+06	9.18425e+06	1.00016e+07	9.9033e+06	356074	299196	394148	0.0861425	0.133179	0.219321
ms533	Alpha-Pinene	Terpenoids	2.82105e+06	3.72101e+06	2.22317e+06	1.11411e+06	1.76235e+06	1.96138e+06	2.37329e+06	4.05971e+06	2.15468e+06	2.32343e+06	1.68647e+06	800977	2.11489e+06	1.36103e+06	1.46616e+06	3.22549e+06	3.00829e+06	2.80448e+06	3.82582e+06	3.43244e+06	1.82261e+06	0.128989	0.0902641	0.219254
ms460	Isovitexin	Phenylpropanoids	4100	52300	13300	515000	540000	529000	1120000	1120000	1210000	172000	197000	180000	146000	127000	154000	3760	1420	13700	56200	75200	63200	0.173615	0.04309	0.216705
ms081	Kinurenine	Amino acid / derivative	1.55203e+06	1.57443e+06	1.58223e+06	4920.48	5731.12	2971.76	4.20762e+06	4.55902e+06	4.57073e+06	288679	269958	293738	974019	1.10753e+06	1.15421e+06	2.59515e+06	2.70273e+06	2.8057e+06	9653.73	2861.35	314.948	0.0501157	0.164913	0.215028
ms055	Ala+2hexoside	Amino acid / derivative	1310000	1030000	1600000	730000	914000	728000	463000	407000	651000	1440000	1750000	1470000	651000	861000	1130000	118000	101000	162000	367000	361000	364000	0.189537	0.0248132	0.21435
ms048	2,3-dimethylsuccinic acid	Amino acid / derivative	126279	138150	136353	93974	56475.9	112109	380046	396596	381575	133716	161495	108430	305426	308415	294370	170055	133268	104607	162892	183041	169283	0.00807299	0.205325	0.213398
ms352	Aminopterin	Organic acid and sugar	25700000	25100000	22400000	15800000	15500000	15200000	10700000	11200000	11700000	15900000	15700000	17500000	10300000	3980000	3550000	9340000	9820000	11000000	12800000	12000000	12700000	0.0321712	0.181166	0.213338
ms355	DIMBOA glucoside	Organic acid and sugar	30000000	29600000	30100000	151000000	146000000	140000000	135000000	130000000	139000000	21500000	22000000	22100000	497000	536000	604000	8950000	8860000	8610000	7230	7250	5220	0.21305	4.50778e-06	0.213054
ms509	Tricin 7-O-hexoside	Phenylpropanoids	1610000	1790000	1260000	64500000	61600000	67000000	27900000	30500000	29600000	1920000	1870000	1470000	1140000	1170000	1060000	249000	294000	256000	955000	1040000	1080000	0.201349	0.0115164	0.212865
ms171	cis-9,10-Epoxystearic acid	Lipids	99900	115000	90100	372000	419000	435000	192000	240000	160000	2600000	2300000	2500000	125000	244000	204000	9240	18900	15200	1790	8480	2890	0.141698	0.0689996	0.210698
ms508	Tricin 5-O-hexoside	Phenylpropanoids	2170000	1480000	1240000	85300000	91000000	96100000	28700000	29200000	29500000	1810000	1820000	2420000	783000	691000	732000	25100	19500	42000	1080000	1260000	1180000	0.187761	0.0211372	0.208898
ms215	5-Methylcytosine	Nucleic / derivative	196677	289625	288696	414072	394562	458149	322576	379627	326965	909009	765840	903143	259580	303518	284715	596176	526300	522939	132439	120531	124920	0.0109757	0.193616	0.204591
ms038	Saccharopine	Amino acid / derivative	320000	530000	391000	478000	564000	562000	1220000	1340000	1360000	5070000	4780000	5400000	2150000	2210000	2140000	3420000	3370000	3710000	1600000	1510000	1600000	0.0195955	0.183202	0.202798
ms145	1-Hexadecanol	Lipids	3520000	4210000	3910000	3150000	2810000	3250000	1290000	1410000	1410000	1210000	1000000	1080000	827000	955000	836000	1210000	1000000	1070000	1160000	1400000	1300000	0.0313973	0.170433	0.20183
ms429	Cyanidin 3-O-glucoside	Phenylpropanoids	1890000	1610000	1510000	2360000	2560000	2520000	281000	257000	345000	483000	437000	454000	31100	3630	19100	246000	220000	214000	97900	29900	171000	0.102917	0.0985286	0.201446
ms224	Adenosine O-ribose	Nucleic / derivative	750000	871000	799000	999000	803000	915000	5430000	5370000	4930000	808000	809000	1150000	1570000	1640000	1620000	878000	841000	657000	417000	467000	527000	0.0485268	0.150719	0.199246
ms520	Di-Catechin	Phenylpropanoids	4050	1760	2960	1560	434	851	1110	6650	2270	736	1860	943	22600000	21900000	23200000	16400	15200	16100	2680000	2870000	2490000	0.000653348	0.197994	0.198647
ms513	Tricin O-sinapoylhexoside	Phenylpropanoids	61900	42600	33300	2720000	2630000	2650000	142000	134000	111000	223000	230000	258000	18800	16600	18500	13400	8060	7720	14000	7980	13000	0.161113	0.0366674	0.197781
ms491	Procyanidin B2	Phenylpropanoids	4240	277	5170	240	782	1230	4870	4120	97	336	682	875	19800000	22100000	21000000	4550	5860	5030	2270000	2580000	2700000	0.00066765	0.197012	0.197679
ms123	Val+2hexoside	Amino acid / derivative	1540000	1640000	2180000	1350000	1540000	1330000	1130000	1690000	965000	3530000	2120000	1890000	3090000	2640000	3380000	396000	390000	324000	1460000	1900000	1680000	0.134892	0.061324	0.196216
ms017	Beta-Alanine	Amino acid / derivative	3.44063e+06	4.56575e+06	3.75109e+06	4.88888e+06	5.07192e+06	5.18937e+06	1.56665e+06	1.24899e+06	1.55783e+06	8.38326e+06	7.96535e+06	8.5647e+06	738501	667245	676364	1.42763e+06	1.34891e+06	1.60499e+06	2.59995e+06	1.91584e+06	2.73668e+06	0.181617	0.0139691	0.195586
ms318	Inositol pentakisphosphate	Organic acid and sugar	125000	123000	85100	1600000	1690000	1410000	298000	396000	235000	30300	71100	77500	52100	28900	46100	44800	37400	45300	37200	30300	28500	0.162437	0.0327866	0.195224
ms510	Tricin O-glucuronide-O-hexoside	Phenylpropanoids	2340	2220	2820	1530000	1330000	1440000	31100	40600	28600	137000	124000	138000	1980	835	1200	2910	1330	996	1870	2790	3980	0.157194	0.0371283	0.194322
ms574	Reduced Vitamin K	Vitamins and Cofactor derivates	83500	112000	130000	1120000	1560000	1290000	269000	193000	192000	113000	112000	85900	39300	94900	38000	45800	47900	66100	6390	50600	18200	0.160405	0.0288998	0.189304
ms418	C-hexosyl-luteolin O-pentoside	Phenylpropanoids	76500	50900	53200	632000	620000	540000	113000	175000	152000	28200	14200	2620	27800	19500	1930	44500	61300	5850	41100	26500	17800	0.148154	0.0384296	0.186583
ms416	C-Hexosyl-apigenin O-feruloylhexoside	Phenylpropanoids	30700	30500	16900	666000	778000	861000	10400	15800	26000	18300	22000	19000	6470	6550	3980	671	4270	2140	13100	18400	6630	0.136817	0.0494982	0.186315
ms249	Ferulic acid O-lichenin	Organic acid and sugar	1910000	1670000	2230000	44500000	43300000	43200000	913000	1160000	666000	4490000	5350000	4820000	290000	247000	306000	1560000	1470000	1650000	157000	121000	157000	0.145717	0.0378964	0.183613
ms461	Isovitexin 7-O-beta-[6'''-O-(E)-p-feruloyl]glucoside	Phenylpropanoids	16600	20000	17100	675000	616000	621000	10700	5250	2300	7160	13400	20400	10500	5730	8890	2350	1580	4010	12000	2850	6130	0.134944	0.0478957	0.18284
ms551	Rehmaionoside C	Terpenoids	401000	373000	337000	350000	307000	223000	158000	185000	213000	191000	185000	159000	313000	334000	409000	32400	41700	53300	58600	52700	62800	0.128909	0.052765	0.181674
ms511	Tricin O-hexosyl-O-hexoside	Phenylpropanoids	17600	47300	21100	1040000	1000000	901000	22600	27200	30000	2670	1290	5220	1900	4410	408	7080	5040	5400	6270	11100	3240	0.132215	0.0487987	0.181013
ms204	1-Eicosanol	Lipids	2.30629e+07	2.41516e+07	2.52018e+07	3.62143e+06	3.38645e+06	3.43817e+06	935453	947130	993887	9.99448e+07	1.02608e+08	1.10609e+08	2.54469e+07	2.4903e+07	2.41851e+07	3.02793e+06	2.57348e+06	2.72574e+06	35121.9	10964.6	35466.5	0.0788387	0.101919	0.180757
ms248	Ferulic acid O-hexoside	Organic acid and sugar	93400	121000	72200	2840000	2240000	2580000	11500	28600	28800	20900	70500	58900	6730	9020	24600	9290	14800	9820	3400	9390	2430	0.132791	0.0475799	0.180371
ms371	Carnitine	Others	64600	74600	56800	473000	423000	444000	522000	514000	487000	5160000	5280000	5140000	725000	709000	658000	788000	821000	847000	115000	154000	104000	0.062102	0.118167	0.180269
ms458	Isoscoparin 2''-(6-(E)-ferulylglucoside)	Phenylpropanoids	203	1070	414	381000	551000	406000	7310	3900	7000	16100	17500	21200	84	1170	921	179	109	625	760	1440	500	0.138048	0.0408021	0.17885
ms247	1-O-Sinapoylglucose	Organic acid and sugar	472000	77700	179000	102000000	103000000	98800000	30300	539000	39500	441000	185000	805000	44700	31200	10600	6080	7650	7090	11200	2270	4520	0.131309	0.0463309	0.17764
ms184	MG 18:0	Lipids	411000	327000	259000	439000	380000	273000	153000	132000	145000	201000	604000	536000	230000	115000	81300	167000	88300	46500	94400	79000	174000	0.176723	0.000727807	0.177451
ms561	Acetylcholine	Vitamins and Cofactor derivates	142268	139239	115151	1.24667e+07	1.21249e+07	1.18084e+07	2.11348e+07	1.94959e+07	1.95766e+07	1.60821e+06	1.46471e+06	1.48604e+06	3.23844e+06	3.2353e+06	3.26609e+06	408549	455370	491554	1.26218e+07	1.31506e+07	1.26923e+07	0.122737	0.0544629	0.1772
ms425	C-pentosyl-apeignin O-feruloylhexoside	Phenylpropanoids	503	1300	2220	795000	726000	741000	2690	4690	4930	12700	3640	4210	2230	2260	471	4590	2910	697	468	812	735	0.131385	0.0452145	0.1766
ms552	Ent-10-Oxodepressin	Terpenoids	50400	53100	41900	2220000	2050000	2130000	1620	6760	7770	12200	74100	80000	18100	24400	22600	21200	25200	27300	1380	10500	5530	0.131594	0.0449813	0.176576
ms080	Indole-3-acetyl-DL-aspartic acid	Amino acid / derivative	8120	1510	3070	8950000	9470000	9200000	5560	13800	2920	2080	12700	16600	930	2030	400	5860	2810	3220	3010	7940	333	0.129926	0.0465996	0.176525
ms229	Guanine	Nucleic / derivative	266000	232000	201000	1920000	2130000	1980000	6870000	7090000	6970000	42200000	45000000	44900000	554000	674000	557000	2860000	2220000	2620000	500000	382000	391000	0.0960016	0.0804547	0.176456
ms565	Carbachol	Vitamins and Cofactor derivates	15900	21800	19800	312000	370000	373000	688000	703000	796000	49600	41200	45400	215000	193000	192000	37900	56600	28000	128000	48400	101000	0.127919	0.0485193	0.176438
ms140	Arg-trp	Amino acid / derivative	945	957	967	440000	407000	400000	195	960	393	196	761	194	962	578	195	730	161	3030	1560	1540	2650	0.128632	0.0477391	0.176371
ms293	Allantoic acid	Organic acid and sugar	1070000	357000	43000	65100000	67000000	71000000	4710000	180000	65300	528000	1060000	1300000	114000000	117000000	116000000	6640000	7140000	6320000	105000	113000	138000	0.0239728	0.152367	0.17634
ms537	20-Carboxy-leukotriene B4	Terpenoids	1250000	1290000	1170000	279000	317000	264000	874000	835000	904000	1400000	1240000	1210000	570000	359000	354000	223000	246000	228000	9650	10300	13200	0.0873268	0.0886824	0.176009
ms157	2-Methoxy-hexadecenoic acid	Lipids	473000	413000	324000	652000	665000	641000	182000	88400	52900	76500	75500	38900	76500	35300	64700	117000	216000	234000	158000	82900	137000	0.0323976	0.143025	0.175423
ms446	Esculin	Phenylpropanoids	11900	28200	33200	11000000	11400000	11800000	5700	32300	1430	8710	54800	82300	50600	4750	11100	37100	74300	79500	40500	39600	9740	0.128379	0.046521	0.1749
ms542	Momilactone A	Terpenoids	6760	5440	2210	874000	779000	985000	2580	1050	2180	17000	2920	3890	1320	6650	8970	8270	4120	15200	2600	13600	3590	0.126214	0.046356	0.17257
ms389	Trimethylamine oxide	Others	2508.51	2240.3	1123.14	45918	32045.7	41364.2	24975	32205.5	29308.8	9824.5	17121.9	9001.61	14496	4962.45	957.232	11905.3	16116.4	6410.1	1086.88	1.05188	255.911	0.151367	0.0211179	0.172485
ms266	1-Feruloyl-5-caffeoylquinic acid	Organic acid and sugar	4550	6630	7100	482000	466000	441000	5630	6680	1650	5690	3740	3280	1650	10200	4890	8270	8440	2160	57.3	243	545	0.128087	0.0434308	0.171518
ms525	Gibberellin A24	Phytohormone	3514.88	947.306	1526.44	114717	108009	97305	1235.53	2037.59	2316.46	338.003	1850.69	4922.9	1565.15	575.354	1634.21	5623.91	1974.53	1703.71	3149.46	1127.65	929.609	0.125057	0.0463743	0.171431
ms541	Hydroxy-ionone-O-hexoside	Terpenoids	5600	8250	15100	1470000	1400000	1570000	33800	686	7100	38600	9590	6910	15000	17800	6000	62900	6650	4080	1420	1160	2820	0.127041	0.0431227	0.170163
ms016	Agmatine	Amino acid / derivative	227000	292000	228000	353000	256000	254000	424000	387000	532000	199000	230000	155000	128000	116000	152000	484000	369000	407000	436000	293000	463000	0.0658822	0.103473	0.169355
ms178	L-Ascorbic acid-2-glucoside	Lipids	56500	41700	16300	579000	571000	601000	6560	1070	3730	39300	3430	1660	15700	3850	12800	3290	50400	22100	18400	14200	2850	0.11714	0.051851	0.168991
ms162	Alpha-Tocopherolquinone	Lipids	15600	2220	19100	338000	354000	377000	19300	23500	2900	5480	3060	4170	10100	32600	52200	7260	2980	9440	11400	10100	8690	0.132846	0.0353438	0.16819
ms152	2,2-Bis(pentanoyloxy)ethyl 2-(trimethylammonio)ethyl phosphate	Lipids	512	2690	2630	1370000	1540000	1460000	76700	62200	57000	34500	34800	19500	72000	141000	221000	8560	7530	2350	1480	2820	1570	0.14326	0.0232315	0.166492
ms250	Feruloyl-acetyl O-lichenin	Organic acid and sugar	7940	14200	11800	580000	419000	407000	309000	334000	364000	5990000	6820000	5610000	856	1940	2090	3390	4250	34200	4410	5460	4910	0.110892	0.0555458	0.166438
ms234	Isoguanine	Nucleic / derivative	100	100	100	439711	332341	398823	258574	394894	346130	4.29058e+06	4.22777e+06	3.98108e+06	29844.4	18186	35003.3	237461	100	61471.1	81225.8	112648	91837.8	0.111012	0.0546301	0.165642
ms547	Pimara-7,15-diene 3b,6b,19-triol	Terpenoids	1220	1670	3890	152000	218000	177000	462	1030	1330	855	1590	4940	1420	1850	517	8760	7620	4340	9100	3380	3110	0.113717	0.0507017	0.164418
ms442	Epicatechin O-hexoside derivative	Phenylpropanoids	4360	2980	3520	4230000	3860000	4060000	3350000	3150000	3060000	61800000	70400000	68200000	17000	2450	4190	22900	38500	32500	5070	12600	10500	0.106572	0.0564856	0.163058
ms005	Trigonelline	Alkaloids	17100000	16900000	18200000	36700000	36300000	33400000	18900000	23800000	20700000	133000000	127000000	105000000	164000000	161000000	220000000	140000000	136000000	140000000	128000000	138000000	141000000	0.101152	0.0606783	0.161831
ms544	Oryzalexin C	Terpenoids	7850	1300	16100	1510000	1400000	1420000	17000	37000	6970	2940	59900	28400	5020	27100	10300	2860	108000	79100	5290	30200	8980	0.11798	0.042799	0.160779
ms286	4-Guanidinobutyric acid	Organic acid and sugar	336648	326785	391888	2.69552e+07	2.78248e+07	2.66552e+07	4.87243e+07	5.04154e+07	4.97583e+07	3.32256e+06	3.33326e+06	3.45304e+06	6.82736e+06	7.85353e+06	8.16394e+06	921689	907066	977033	3.10804e+07	2.95469e+07	3.08075e+07	0.114404	0.0460547	0.160458
ms208	2'-Deoxyadenosine	Nucleic / derivative	1650000	1720000	1660000	621000	682000	574000	55200000	56400000	57800000	14500000	14000000	14200000	1400000	1490000	1370000	4420000	4800000	4390000	11400	20100	44100	0.051923	0.107644	0.159567
ms394	D-Mannitol	Others	270360	335139	258777	122992	128856	124520	160663	183983	195013	248877	287737	330852	988482	1.13872e+06	1.05897e+06	563456	560033	559095	639455	743200	703616	0.122034	0.0373443	0.159378
ms024	L-Lysine	Amino acid / derivative	701050	663660	729707	413098	392177	433344	551341	559398	527433	1.56005e+06	1.59188e+06	1.58596e+06	251466	286496	259888	1.51853e+06	1.59471e+06	1.50246e+06	279674	270936	294633	0.0699354	0.0886385	0.158574
ms130	Alanylisoleucine	Amino acid / derivative	1110000	1030000	1100000	8390000	8660000	8330000	12200000	12800000	13100000	5300000	5600000	5430000	9040000	8470000	8510000	3200000	3120000	3220000	8910000	8350000	9120000	0.147309	0.0106157	0.157924
ms391	Troxerutin	Others	2890000	3130000	3090000	1720000	1590000	1670000	3020000	2770000	2790000	1850000	2020000	1940000	1100000	1010000	1090000	669000	705000	633000	537000	556000	519000	0.141797	0.0156902	0.157488
ms014	2''.6''-O-Diacetyloninin	Alkaloids	4390	7590	5360	799000	855000	964000	981000	951000	985000	25300000	27200000	25400000	7420	1440	1760	27600	38000	28200	7560	6360	7090	0.0979913	0.0577625	0.155754
ms111	Putrescine derivative	Amino acid / derivative	11600	1870	4950	4250000	4260000	3980000	180000	188000	168000	50200000	47400000	48200000	55700	20200	8330	19400	14900	3130	254	3470	2970	0.106355	0.0490045	0.15536
ms313	Geniposidic acid	Organic acid and sugar	270.34	22203.3	1697.18	356.068	358.541	729.855	1435.12	1609.98	2014.3	100	100	100	11687.8	8753.88	22934.8	7660.74	6875.58	15333.4	12869.4	10645.6	8832.29	0.154192	2.08327e-06	0.154195
ms408	Schaftoside	Phenylpropanoids	8658.88	9606.42	6893.83	5.55835e+07	5.46785e+07	5.8338e+07	2.22751e+08	2.28794e+08	2.31931e+08	2.47497e+07	2.4171e+07	2.32775e+07	623.377	3221.89	5590.72	28220.8	13548.5	16432.2	36000	20056.1	29170.8	0.10667	0.0468515	0.153522
ms361	3-[(1-Carboxyethenyl)oxy]benzoic acid	Organic acid and sugar	379000	296000	311000	1680000	1630000	1760000	32400	18300	12900	107000	82900	54100	2730000	2100000	2710000	672000	720000	806000	10500	6650	2710	0.0011479	0.151977	0.153124
ms550	Sugiol	Terpenoids	1000.5	898.298	3284.78	116597	92684.9	119592	1229.55	170.572	6390.13	2139.59	2584.28	1485.68	32158.4	4325.76	8411.46	3186.91	816.711	1062.19	986.913	846.976	2429.56	0.131211	0.0217776	0.152988
ms522	C-Hexosyl-luteolin O-feruloylhexoside	Phenylpropanoids	170000	129000	85900	201000	136000	174000	52000	44500	45600	48500	39500	37800	51900	45400	36700	38600	25500	24100	25000	12800	22100	0.106623	0.043098	0.149721
ms570	Nicotinamide-N-oxide	Vitamins and Cofactor derivates	313000	269000	299000	719000	551000	624000	299000	323000	358000	2320000	2290000	2420000	2900000	2890000	3610000	2690000	2680000	2540000	2650000	2560000	2750000	0.11239	0.0361265	0.148517
ms498	Rhoifolin	Phenylpropanoids	11400	18700	5950	2380000	2350000	2490000	4560000	4300000	4960000	191000	186000	200000	267000	239000	299000	6970	5510	950	1980000	2400000	2010000	0.122828	0.0256346	0.148463
ms267	5-Hydroxyindole-3-acetic acid	Organic acid and sugar	761000	817000	755000	436000	420000	443000	196000	174000	185000	16500000	16700000	16000000	320000	339000	285000	6190	25700	13700	23900	4650	11400	0.0921472	0.0552816	0.147429
ms096	N-Acetylputrescine	Amino acid / derivative	274000	207000	223000	324000	285000	340000	431000	435000	463000	157000	126000	233000	131000	95600	114000	437000	430000	438000	421000	152000	586000	0.056358	0.0908995	0.147257
ms333	Sebacate	Organic acid and sugar	1010000	1030000	921000	9010000	9200000	9010000	12600000	12900000	12700000	5480000	5820000	5470000	10400000	10100000	10500000	3250000	3980000	3790000	9340000	9440000	9160000	0.125867	0.0213267	0.147194
ms340	Urate	Organic acid and sugar	28300	13200	27400	116000	112000	133000	3000000	3060000	2780000	797000	813000	699000	127000	122000	132000	456000	522000	409000	97700	104000	119000	0.0361515	0.110926	0.147077
ms553	Pantetheine	Vitamins and Cofactor derivates	2974.8	3225.98	696.874	680030	708120	721895	359009	330474	354318	1.3645e+06	1.32765e+06	1.32574e+06	1524.31	982.956	6369.34	1.9593e+06	1.98274e+06	2.03975e+06	303637	290203	299533	0.11008	0.0366627	0.146743
ms407	Isoschaftoside	Phenylpropanoids	100	100	100	2.14559e+07	2.22215e+07	2.2693e+07	1.2191e+08	1.26317e+08	1.22659e+08	1.29438e+07	1.29498e+07	1.34844e+07	5732.99	2079.52	2804.65	7882.88	11425.3	4703.7	3607.15	830.51	3592.07	0.0913499	0.0538878	0.145238
ms524	Gibberellin A20	Phytohormone	944.559	907.019	565.779	108443	106976	110799	1707.26	887.517	1591.56	1103.29	2945.24	5849.76	4976.22	3686.95	3485.79	15957.3	298.478	10347.9	8556.67	1424.79	587.657	0.103703	0.0413602	0.145063
ms306	Dodecanedioic acid	Organic acid and sugar	5448.49	1520.12	3268.37	36.6389	751.657	421.219	3076.42	160.96	5439.65	239659	264207	244112	6800.36	4022.89	8111.62	1874.05	2864.07	2273.45	2316.88	880.388	2676.42	0.0833033	0.0609596	0.144263
ms106	p-Coumaroylserotonin	Amino acid / derivative	2360	6920	27700	188000	159000	180000	77500	76500	64000	13900000	13400000	13100000	4240	2510	706	4150	15900	3900	825	544	557	0.0883886	0.055381	0.14377
ms579	Pyridoxamine	Vitamins and Cofactor derivates	42351.5	17182.9	6762.24	1.01083e+06	987533	1.01012e+06	124319	114579	130435	1.98606e+06	1.91407e+06	2.01626e+06	175128	188755	217272	2.42335e+06	2.57658e+06	2.4196e+06	99153.6	157566	93098.8	0.0719889	0.071603	0.143592
ms385	Polygodial	Others	1180000	1700000	1420000	1460000	1180000	1290000	825000	819000	842000	2310000	2310000	2440000	2570000	2920000	2720000	1490000	1590000	1770000	1330000	1650000	1960000	0.00116518	0.141787	0.142953
ms462	Kaempferitrin	Phenylpropanoids	6300	7410	2230	1300000	1190000	1270000	2700000	2960000	3120000	45800	20600	28100	5360	18300	14600	3310	1100	26500	15500	21300	26800	0.120338	0.0207805	0.141119
ms073	Gamma-glutamylvaline	Amino acid / derivative	3450000	3490000	3730000	1790000	1780000	1550000	4250000	4330000	4520000	2810000	2830000	2940000	1040000	1150000	955000	1280000	1250000	1140000	673000	660000	643000	0.097344	0.0430852	0.140429
ms571	Methyl Nicotinate	Vitamins and Cofactor derivates	5150000	4740000	5250000	13200000	11400000	11800000	6340000	6380000	6680000	36100000	42400000	35000000	49700000	47900000	45700000	42400000	42900000	42700000	45100000	42400000	42000000	0.113203	0.026925	0.140128
ms108	Phenylacetyl-L-glutamine	Amino acid / derivative	828.562	738.972	693.337	647.582	2613.54	682.538	1652.01	7489.15	7944.91	1568.3	1662.14	1538.32	272.191	347.198	285.602	2773.79	12647.7	7591.23	1733.54	1123.32	5566.89	0.13288	0.00672884	0.139609
ms558	5-Phosphoribosylamine	Vitamins and Cofactor derivates	326000	439000	341000	308000	383000	348000	136000	179000	128000	201000	248000	183000	165000	182000	190000	36700	165000	38300	18200	84600	18100	0.139402	1.93445e-06	0.139404
ms083	L-Homocitrulline	Amino acid / derivative	40641.2	54312.2	93822.9	357030	398212	451386	163296	186382	210705	459752	421053	442298	148078	145845	148224	633605	629138	615590	54944.8	94270.9	104125	0.0483807	0.0908905	0.139271
ms410	Astragalin	Phenylpropanoids	5440000	5600000	6500000	168000	130000	171000	177000	186000	206000	29800	44400	37000	2250000	1940000	1510000	505000	433000	482000	2470000	2390000	1770000	0.0236072	0.115244	0.138852
ms129	Nicotinuric acid	Amino acid / derivative	39990.6	34185.9	31614.3	6107.94	1220.22	4893.64	4.71649e+06	5.04587e+06	4.90451e+06	13976.7	5441.15	1948.52	790516	847042	754181	798179	770636	784413	18826.1	2246.31	10100	0.00833412	0.13047	0.138804
ms304	Dihydroferulic acid	Organic acid and sugar	547000	527000	545000	746000	734000	850000	3800000	3750000	3900000	1430000	1460000	1400000	254000	170000	167000	45200	51100	9350	1350000	1330000	1380000	0.137775	0.000851631	0.138627
ms056	Alanylleucine	Amino acid / derivative	793000	825000	797000	8570000	8090000	8520000	11400000	11500000	12000000	5250000	5540000	5280000	8740000	8270000	9020000	3520000	3230000	3220000	8870000	8860000	9450000	0.133236	0.00513334	0.138369
ms369	AKD 2B1	Others	4990000	5230000	5230000	2650000	2480000	2400000	4040000	4350000	3910000	2600000	3100000	2850000	1670000	1830000	1710000	749000	794000	735000	690000	676000	584000	0.128023	0.00949925	0.137522
ms327	Phosphate	Organic acid and sugar	1820000	2020000	1520000	1840000	2400000	2260000	1880000	2240000	1990000	1640000	1930000	2060000	2500000	2780000	2420000	2110000	2020000	1800000	1600000	2060000	2210000	0.00401364	0.133251	0.137265
ms480	N-trans-Feruloyloctopamine	Phenylpropanoids	5930000	5790000	5660000	143	1840	4850	951	467	700	11800	1380	15800	3280	5980	2000	1960000	2240000	2520000	1480	457	1060	0.106414	0.0307273	0.137141
ms236	N-Acetylaspartate	Nucleic / derivative	2564.38	6326.15	3922.42	10048.7	6361.41	10237	42241.7	30558	22962.9	20903.9	3864.04	5342.43	154275	169219	164986	3769.52	20547.5	12669.5	36286.9	57225	69233.9	0.000548263	0.136408	0.136956
ms164	Behenic Acid（C22:0）	Lipids	30500000	31900000	29500000	20300000	20200000	19100000	13300000	13100000	13700000	26600000	27500000	28500000	13000000	8690000	8000000	9650000	9830000	10500000	11300000	10800000	11100000	0.113465	0.0172013	0.130667
ms543	Oryzalexin A	Terpenoids	114000	80400	88600	188000	52800	189000	14400	29500	16000	66000	63700	38900	83600	49300	75200	13900	18900	19600	19000	14500	32800	0.122882	0.00766411	0.130546
ms203	Hepoxilin B3	Lipids	93100	58700	63500	1060000	1040000	1130000	4860000	4240000	5280000	303000	290000	275000	136000	153000	199000	95200	95700	117000	117000	127000	159000	0.0840021	0.0445055	0.128508
ms451	Forsythoside A	Phenylpropanoids	2411.62	3009.62	3053.37	1144.1	9469.83	9496.18	564.894	1290.28	376.079	37451.6	36527	28950.4	7503.68	596.849	7817.15	18914.7	25790.3	30906.2	1740.67	2113.17	1500.14	0.0176055	0.110075	0.12768
ms207	1-Methyladenine	Nucleic / derivative	67137.1	124614	83521.5	162717	162478	163935	253994	189483	242733	1.26155e+06	1.33622e+06	1.22886e+06	40415	46655.7	48587.3	765115	789204	789535	24590.6	13680.4	4792.33	0.00207983	0.124484	0.126564
ms387	Selgin C-hexoside	Others	2990	13200	12300	241000	200000	226000	72200	78100	80600	5910	4730	2540	1130	294	1690	345000	345000	256000	33700	7530	8990	0.120749	0.00113283	0.121882
ms431	Cyanidin chloride	Phenylpropanoids	4.83284e+06	5.48339e+06	5.50152e+06	2610.25	3234.45	4975.32	80616.5	69463.8	71109.9	26583.8	23851.3	36616.6	518865	654318	472353	1.46319e+06	1.43743e+06	1.55982e+06	228755	340462	787671	0.0767649	0.0425209	0.119286
ms453	Genkwanin	Phenylpropanoids	27178.7	26683.1	27752	48297.7	45264.7	49729.9	46629.4	47231	47175.1	365795	352686	363018	9659.63	11819.4	15939.6	101827	49838.5	30274.9	28814.7	27704.6	40962.4	0.0684516	0.049839	0.118291
ms426	C-Pentosyl-apigenin O-hexoside	Phenylpropanoids	39300	16000	25500	429000	353000	360000	2320000	2780000	2450000	55800	73000	58100	174000	185000	196000	253000	265000	283000	13100	7350	2990	0.0382106	0.0766391	0.11485
ms200	Beta-Sitosterol	Lipids	1.46595e+08	1.49154e+08	1.45352e+08	1.09476e+08	1.12008e+08	1.1822e+08	1.35449e+08	1.35323e+08	1.40306e+08	4.84509e+08	4.75552e+08	4.64968e+08	1.87046e+08	1.80746e+08	1.80106e+08	2.21625e+08	2.37178e+08	2.7065e+08	1.59114e+08	1.52934e+08	1.60123e+08	0.00214812	0.110728	0.112876
ms113	S-(methyl)glutathione	Amino acid / derivative	11157.1	6276.79	10503.6	55018.1	58066.8	63557	61751.8	62527.4	82707.5	349581	374444	374481	1334.45	2540.56	468.789	89531.7	74853.6	68946.9	40139.2	43237.8	42491.9	0.064731	0.0471257	0.111857
ms559	5'-Phosphoribosylglycinamide	Vitamins and Cofactor derivates	2340000	2470000	2690000	1280000	1240000	1160000	1070000	1180000	1220000	1120000	907000	1110000	663000	675000	607000	72900	99700	91400	92800	119000	99800	0.108141	0.000998458	0.109139
ms417	C-Hexosyl-C-pentosyl-apigenin	Phenylpropanoids	10700	15400	3500	2920000	2640000	2720000	54600000	62400000	54000000	1630000	1800000	1540000	9010	3420	6100	6630	13300	12900	10200	10500	6660	0.0509129	0.0563114	0.107224
ms457	Isorhoifolin	Phenylpropanoids	2740	1800	3100	1730000	1810000	1370000	4440000	4520000	4660000	8230	3830	6990	10300	14600	5380	4120	674	830	1930000	2050000	2160000	0.0811434	0.0245229	0.105666
ms037	Proline	Amino acid / derivative	282000000	308000000	308000000	22500000	21700000	21200000	29400000	30100000	25900000	634000000	626000000	625000000	37300000	36800000	36300000	20600000	20400000	20200000	346000000	362000000	364000000	0.0411883	0.0594427	0.100631
ms577	Pantothenic acid	Vitamins and Cofactor derivates	14500000	14700000	14500000	10200000	10100000	9990000	9790000	9920000	9530000	4480000	4420000	4320000	11100000	10800000	10700000	2820000	2850000	2790000	3460000	3230000	3290000	0.0855717	0.0148609	0.100433
ms254	6-Phosphogluconic acid	Organic acid and sugar	237926	267880	315945	1.99145e+06	2.08778e+06	2.09164e+06	253381	262468	242064	521460	325706	560332	190631	176056	216117	622921	599254	647067	288548	181771	283212	0.0688627	0.0308826	0.0997453
ms165	Calcitetrol	Lipids	33200	16100	7060	126000	158000	141000	551000	558000	643000	66300	51100	60900	68800	64300	83800	107000	105000	139000	67100	63800	62700	0.0351924	0.0633885	0.0985808
ms376	Futalosine	Others	4860000	4660000	4420000	4010000	4150000	3870000	4350000	4490000	4650000	4170000	3390000	4010000	2510000	1750000	1890000	3350000	3430000	3440000	1090000	1110000	1220000	0.041056	0.0561658	0.0972219
ms160	9,10-Dihydroxystearate	Lipids	264000	183000	272000	166000	138000	216000	179000	240000	175000	355000	326000	303000	30700	70800	27100	139000	158000	105000	93200	77400	90200	0.0945473	0.00224839	0.0967957
ms464	Laxichalcone	Phenylpropanoids	10700	3720	2880	1460	3440	662	750000	743000	814000	1830	4480	5610	2980	2090	1270	831	4600	2860	1260	3640	1580	0.039229	0.0569883	0.0962173
ms282	3-Hydroxyanthranilic acid	Organic acid and sugar	11779.9	5481.11	1447.28	106472	118232	99357	239289	223018	224902	100	100	100	100	100	100	189791	176744	259540	4168.2	3766.11	2377.1	0.0419975	0.0526204	0.0946179
ms334	Shikimic acid	Organic acid and sugar	368620	400179	378097	100	100	100	100	100	100	100	100	100	100	100	100	69395.5	89110.9	72674.8	100	100	100	0.043536	0.0449296	0.0884655
ms532	Zeatin	Phytohormone	1800000	1940000	1960000	1370000	1220000	1250000	1110000	1240000	1240000	523000	535000	500000	1280000	1300000	1360000	288000	359000	385000	364000	374000	394000	0.075964	0.00894879	0.0849128
ms075	Glutathionereducedform	Amino acid / derivative	29242.5	19521	30584.7	1.30888e+07	1.05136e+07	1.33534e+07	2.41951e+06	2.26062e+06	2.22219e+06	1.44634e+07	1.43392e+07	1.53095e+07	1876.44	5220.78	1883.44	1.0415e+07	1.091e+07	1.03184e+07	1.19296e+07	1.0845e+07	1.0628e+07	0.00391459	0.080868	0.0847826
ms214	5-Hydroxymethyluracil	Nucleic / derivative	19666.4	9923.69	14284.1	100	100	100	100	100	100	100	100	100	57337.3	54833.1	54693	13831.1	4180.51	7856.84	9142.04	20559.3	31408.1	0.030352	0.0539617	0.0843136
ms109	Pro+2hexoside	Amino acid / derivative	1930000	1570000	1880000	352000	408000	299000	138000	202000	246000	8040000	5080000	6790000	254000	268000	287000	63500	46200	44700	2610000	2430000	3630000	0.0649423	0.0150378	0.0799801
ms019	D-Pyrrolidine-2-carboxylic acid	Amino acid / derivative	3.19793e+07	3.22705e+07	3.28963e+07	6.37303e+06	6.46753e+06	6.35841e+06	6.76623e+06	5.35034e+06	5.33239e+06	1.87127e+08	1.80223e+08	1.7688e+08	3.98745e+06	3.88788e+06	2.72095e+06	3.66822e+06	3.58531e+06	3.37871e+06	9.10207e+07	8.70677e+07	8.48601e+07	0.059538	0.0194004	0.0789384
ms326	Phenyllactate	Organic acid and sugar	197625	241145	251894	100	100	100	100	100	100	100	100	100	100	100	100	44012.3	28997.2	28366.1	100	100	100	0.0290733	0.0484767	0.0775499
ms150	1-Stearoyl-2-oleoyl-GPC (18:0/18:1)	Lipids	13300000	13000000	14500000	9330000	6180000	7150000	4710000	6290000	5310000	10200000	9400000	15700000	6190000	6160000	7900000	5370000	6290000	5360000	1930000	2180000	1920000	0.0378375	0.0395856	0.0774231
ms445	Esculoside	Phenylpropanoids	1.21827e+07	1.16722e+07	1.24165e+07	1988.15	1891.64	2618.94	8318.31	6442.46	2879.06	28379.9	17413.6	38357.9	1391.08	5644.58	2811.41	279326	360076	301468	336168	294386	302580	0.00818406	0.0671059	0.07529
ms136	Met-ile	Amino acid / derivative	115000	130000	107000	167000	128000	145000	809000	772000	775000	60000	83600	73200	71600	46100	26800	32800	20600	38600	155000	165000	185000	0.0689278	0.00619587	0.0751237
ms359	N-Acetyl-D-glucosamine	Organic acid and sugar	1100000	1060000	1070000	511000	558000	583000	671000	708000	592000	201000	170000	219000	852000	907000	987000	243000	247000	226000	155000	161000	147000	0.0156995	0.0571649	0.0728643
ms430	Cyanidin 3–rutinoside	Phenylpropanoids	6408.83	1430.98	893.163	1251.12	566.76	220.56	2627.95	1702.36	198.404	810.392	545.057	399.425	175667	60296	214359	243.164	1296.34	657.565	144791	194832	247546	0.0071191	0.0649692	0.0720883
ms427	C-pentosyl-luteolin O-hexoside	Phenylpropanoids	31600	32800	29100	216000	219000	237000	726000	685000	698000	53500	29300	40600	6930	5580	1350	236000	220000	193000	3840	3580	5650	0.0159182	0.0561071	0.0720253
ms323	Methyl Anthranilate	Organic acid and sugar	2323.52	752.863	2495.44	915.632	787.587	1997.44	709.24	1963.49	1641.41	5053.44	4061.57	995.241	3202.9	4616.58	2279.78	4248.69	3592.36	1470.53	3976.17	7500.29	3501.38	0.0427222	0.0278939	0.0706161
ms423	Coniferaldehyde	Phenylpropanoids	1.17193e+06	1.11373e+06	1.13507e+06	881627	936350	879642	1.48359e+06	1.5177e+06	1.60033e+06	657396	608804	681549	63618.4	56740	60111.1	1.49233e+06	1.59969e+06	1.47994e+06	25397.7	14426.9	14579.1	0.030301	0.0385645	0.0688655
ms289	5-Hydroxyhexanoic acid	Organic acid and sugar	1.88697e+06	2.07555e+06	2.03108e+06	50087.9	43534.4	28971.3	100	100	100	100	100	100	100	100	100	84237.6	56385.8	67466.4	7460.2	2081.38	12097.3	0.00771367	0.0609126	0.0686262
ms077	Gly+4hexoside	Amino acid / derivative	34300	23000	31300	9540	65200	38600	26000	15700	19200	25000	17800	11400	28300	18200	12500	8980	18500	18200	21600	4910	13700	0.0621669	0.00581779	0.0679847
ms270	2-Hydroxyisocaproic Acid	Organic acid and sugar	2.02808e+06	2.12521e+06	2.17356e+06	24733.2	25371.7	28698.7	100	100	100	6071.49	4082.57	10838.9	100	100	100	38639.3	79149.6	55082.7	1381.06	7351.65	4217.29	0.00713849	0.0595266	0.0666651
ms057	Allysine	Amino acid / derivative	19279.2	25414.3	15850.2	285843	287602	289056	65814.6	78839.9	66421.4	39808.1	53602.6	52934.8	271084	247289	283112	112822	80619.4	99116.4	100207	86726.5	99156.4	0.0340915	0.0311675	0.065259
ms401	2-Methoxybenzoic acid	Phenylpropanoids	939.346	1990.65	1103.82	1317.59	843.095	262.852	58.5094	2398.48	489.336	702.904	1737.56	7453.45	1465.69	874.668	95.7965	1537.44	1026.65	4420.89	7036.04	2273.28	1880.22	0.0107137	0.0538373	0.064551
ms440	Echinacoside	Phenylpropanoids	7.30617e+06	7.3782e+06	7.33012e+06	1605.72	766.826	6237.47	100455	104543	118704	224.614	8810.2	11941.2	7623.46	4047.88	896.714	19211.3	142262	22399.8	8169.93	7080.54	8353.93	0.0053972	0.0577137	0.0631109
ms500	Scopoletin	Phenylpropanoids	6.42428e+07	6.70066e+07	6.70903e+07	47667.2	13573.9	65939.1	215794	232981	264177	738557	859282	873351	100	100	100	100	100	100	5383.37	7082.24	11005.5	0.00441217	0.0579918	0.0624039
ms094	N-Acetylneuraminic acid	Amino acid / derivative	40188.6	49507.6	51811.1	1215.26	4917.94	2327.74	1574.12	2531.17	1836.69	1420.88	793.208	596.069	10050.2	10126.7	4003.56	14950.7	4226.36	5152.02	3791.52	2598.46	3221.08	0.0285655	0.0330615	0.061627
ms456	Isorhamnetin 3-O-neohesperidoside	Phenylpropanoids	9.40849e+06	9.18372e+06	9.75804e+06	15730	7482.5	8069	895486	738510	827318	198835	203712	202713	24635.4	50619.3	45552.5	731806	736939	778651	172082	186769	206685	0.0110899	0.0499691	0.061059
ms179	Lignoceric Acid/Tetracosanoic Acid(C24:0)	Lipids	566000	605000	541000	227000	229000	226000	155000	99300	184000	1280000	1140000	1150000	44100	112000	34900	240000	301000	283000	102000	113000	105000	0.0437251	0.0157092	0.0594342
ms587	25-Hydroxyvitamin D3	Vitamins and Cofactor derivates	523000	573000	511000	489000	465000	478000	674000	631000	694000	122000	130000	138000	24500	38400	27000	350000	400000	358000	268000	266000	221000	0.0028066	0.0561314	0.058938
ms470	Narcissoside	Phenylpropanoids	3.50548e+07	3.31807e+07	3.51837e+07	100	100	100	3.89251e+06	3.7389e+06	3.87306e+06	975424	957400	930869	89116.2	125199	87848	3.0792e+06	3.17017e+06	3.13113e+06	799865	739161	771407	0.0115384	0.0472143	0.0587528
ms357	D-Arabitol	Organic acid and sugar	1173.5	4022.78	3877.94	57435.4	57591.9	48198.2	59228.7	71260.2	89963.7	32305	22526	72231.1	178561	175962	194572	81326.2	94141.6	88087.2	221482	239338	223702	0.0290074	0.0278094	0.0568169
ms560	6-Hydroxynicotinic acid	Vitamins and Cofactor derivates	73942.3	65982.3	88926.3	446009	378231	395289	97668.4	102158	91402.2	916731	878796	886220	588820	468778	532986	612509	648792	807566	1.07773e+06	932541	960597	0.0217723	0.0347334	0.0565058
ms118	Ser+4hexoside	Amino acid / derivative	14100	4950	18100	17100	9300	10000	3600	1530	10100	12500	5410	13300	22500	10600	16100	6570	10000	2120	3520	13700	4010	0.0246766	0.0275632	0.0522399
ms572	Phylloquinol	Vitamins and Cofactor derivates	2840000	2920000	2740000	1840000	1900000	1920000	1640000	1540000	1370000	1740000	1880000	1960000	2850000	2900000	2880000	1950000	1930000	1870000	1850000	1760000	1730000	0.0146189	0.0363856	0.0510046
ms268	2-Aminoadipate	Organic acid and sugar	1290000	1300000	1310000	237000	321000	272000	828000	653000	875000	685000	719000	623000	610000	722000	803000	235000	261000	316000	327000	325000	256000	0.0195392	0.0304425	0.0499816
ms196	Sphinganine	Lipids	55600	51000	39200	325000	338000	297000	2630000	2580000	2730000	195000	200000	187000	1220	22200	814	575000	598000	629000	406000	355000	280000	0.0110088	0.0349059	0.0459148
ms463	Kaempferol 7-O-glucosdie	Phenylpropanoids	254642	262108	249454	35272.9	30906	31614.9	33232	27070	29957.2	39915	52722.4	48886.3	3.36306e+06	3.19952e+06	3.33439e+06	125831	133390	163562	3.36618e+06	3.3729e+06	3.38942e+06	0.0111541	0.0275939	0.038748
ms469	Methyl p-coumarate	Phenylpropanoids	1.853e+06	1.8607e+06	1.83026e+06	549576	578250	556196	20451.2	5771.78	5676.05	538316	567097	546494	176947	180869	176602	507186	516993	511769	39137	48543.6	42376.6	0.0049012	0.0303152	0.0352164
ms168	Cholesterol	Lipids	33700000	34900000	34100000	5300000	5390000	5480000	805000	697000	612000	7210000	8760000	8740000	5840000	6420000	6700000	174000	145000	90000	2310000	2250000	2020000	0.00280706	0.0320037	0.0348107
ms487	Pinoresinol	Phenylpropanoids	211178	215583	212074	28227.5	19334.9	26739.7	40553.7	41206.6	34028	137077	137043	131012	48002.6	41249.1	45509.7	5394.85	4226.81	2641.77	1035.4	1509.07	85.8617	0.0320406	0.00125088	0.0332915
ms583	Riboflavin	Vitamins and Cofactor derivates	16000000	14400000	15900000	1090000	942000	973000	1220000	1200000	1130000	1620000	1650000	1640000	1730000	1870000	1740000	436000	444000	417000	233000	236000	274000	0.000607728	0.0293551	0.0299628
ms182	lysoPS 18:1	Lipids	360341	335489	375760	458301	450600	432415	176882	174677	189138	273070	281034	267064	61534.1	68009.6	73703.9	281655	259148	270109	20174	8294.13	19373.7	0.0273713	0.000202153	0.0275735
ms026	L-Asparagine	Amino acid / derivative	3.34425e+07	3.25406e+07	3.30509e+07	1.06792e+07	1.08588e+07	1.07056e+07	8.20536e+06	8.13134e+06	7.37791e+06	9.95733e+06	9.52893e+06	9.64379e+06	5.44968e+06	4.84667e+06	5.40244e+06	4.34071e+06	4.0852e+06	3.99627e+06	997974	947840	1.00177e+06	0.0113604	0.0151336	0.026494
ms297	Spermidic acid	Organic acid and sugar	13800	13700	17000	718000	734000	804000	1080000	830000	1120000	263000	324000	269000	2220000	2390000	2530000	180000	150000	200000	2340000	2920000	2560000	0.00313661	0.0232597	0.0263963
ms320	Lysine butyrate	Organic acid and sugar	770000000	944000000	908000000	1170000	973000	1130000	314000000	361000000	416000000	317000	248000	301000	73600	69500	55000	28300	11000	28200	32400	30200	37300	0.000139353	0.0198677	0.020007
ms009	4-Amino-5-hydroxymethyl-2-methylpyrimidine	Alkaloids	4280000	3830000	3890000	129000	98900	162000	364000	347000	454000	64800	108000	81400	934000	1010000	928000	208000	202000	220000	117000	134000	112000	0.00628361	0.0135659	0.0198495
ms562	Aminoimidazole ribotide	Vitamins and Cofactor derivates	229000	208000	222000	184000	196000	233000	291000	255000	325000	303000	304000	300000	176000	115000	133000	288000	250000	258000	279000	288000	211000	3.49645e-06	0.0178787	0.0178822
ms280	3-Hydroxy-3-methyl butyric acid	Organic acid and sugar	19300000	19700000	19500000	506000	536000	534000	21800000	21600000	21000000	138000	174000	120000	45900	51500	31400	341000	308000	361000	21800	123000	83100	0.0119947	0.000147688	0.0121424
ms001	Betaine	Alkaloids	754000000	756000000	731000000	25800000	22600000	23100000	751000000	756000000	734000000	10700000	12000000	9990000	7820000	7210000	6230000	3600000	3520000	3480000	3600000	4570000	4290000	0.0119458	2.77164e-05	0.0119735
ms428	Cyanidin 3–galactoside	Phenylpropanoids	381482	217815	408495	4468.58	4098.89	14451.1	4504.46	1466.15	5769.07	5108.27	4956.15	1641.97	1.01228e+09	1.00698e+09	1.0177e+09	1.27198e+06	1.43188e+06	1.43026e+06	8.10312e+08	8.41656e+08	8.43961e+08	0.00598683	0.00251163	0.00849846
ms395	Myoinositol	Others	2.37884e+06	2.26317e+06	2.41361e+06	1.44333e+06	1.3576e+06	1.52122e+06	548830	551913	480475	1.10684e+06	1.06752e+06	1.1626e+06	3.06934e+06	2.97866e+06	3.04446e+06	623018	560800	652279	1.56981e+06	1.54161e+06	1.60465e+06	0.00563951	0.00108217	0.00672168
ms068	Gamma-glutamyl glutamine	Amino acid / derivative	26100	113000	114000	2090000	2120000	2340000	334000	496000	534000	1630000	1620000	1570000	476000	528000	587000	1810000	1810000	1970000	979000	848000	1070000	2.91695e-05	0.00194478	0.00197395
The r1 to r3 indicating the three biological replicates.

## Sheet: Table S3
Table S3. The coefficient of variation (CV) values of metabolic traits across the seven species
Meta ID	Compound	Class	CV
ms001	Betaine	Alkaloids	1.51041
ms002	L-Carnitine hydrochloride	Alkaloids	1.28459
ms003	Nicotine	Alkaloids	2.10502
ms004	Orange I	Alkaloids	1.37282
ms005	Trigonelline	Alkaloids	0.664394
ms006	5-Methoxyindoleacetate	Alkaloids	0.838397
ms007	Indole	Alkaloids	0.864776
ms008	1,4-Dihydro-1-methyl-4-oxo-3-pyridinecarboxamide	Alkaloids	2.04195
ms009	4-Amino-5-hydroxymethyl-2-methylpyrimidine	Alkaloids	1.56807
ms010	6-Hydroxy-3-succinoylpyridine	Alkaloids	0.585808
ms011	AICA	Alkaloids	0.234754
ms012	Allantoin	Alkaloids	1.15262
ms013	Allopurinol	Alkaloids	1.13268
ms014	2''.6''-O-Diacetyloninin	Alkaloids	2.25757
ms015	Genostrychnine	Alkaloids	1.46163
ms016	Agmatine	Amino acid / derivative	0.368004
ms017	Beta-Alanine	Amino acid / derivative	0.743037
ms018	DL-Aspartic acid	Amino acid / derivative	1.16148
ms019	D-Pyrrolidine-2-carboxylic acid	Amino acid / derivative	1.35658
ms020	5-Methyl glutamate	Amino acid / derivative	1.13105
ms021	L-hreonine	Amino acid / derivative	1.02395
ms022	L-Tyrosine	Amino acid / derivative	0.85213
ms023	L-Arginine	Amino acid / derivative	1.29566
ms024	L-Lysine	Amino acid / derivative	0.688825
ms025	L-Ornithine hydrochloride	Amino acid / derivative	0.959013
ms026	L-Asparagine	Amino acid / derivative	0.956515
ms027	Leucine	Amino acid / derivative	0.795825
ms028	L-Glutamic acid	Amino acid / derivative	1.80838
ms029	L-Glutamine	Amino acid / derivative	1.29333
ms030	L-Histidine	Amino acid / derivative	0.424789
ms031	L-Homoserine	Amino acid / derivative	0.929965
ms032	L-Isoleucine	Amino acid / derivative	0.79925
ms033	L-Theanine	Amino acid / derivative	1.58771
ms034	L-Tryptophan	Amino acid / derivative	0.791784
ms035	Methionine	Amino acid / derivative	0.709254
ms036	Phenylalanine	Amino acid / derivative	0.942162
ms037	Proline	Amino acid / derivative	1.10489
ms038	Saccharopine	Amino acid / derivative	0.749922
ms039	Serine	Amino acid / derivative	0.655988
ms040	Tryptamine	Amino acid / derivative	2.32733
ms041	Tryptophol	Amino acid / derivative	1.16596
ms042	Tyramine	Amino acid / derivative	1.53702
ms043	Valine	Amino acid / derivative	0.271163
ms044	Gamma-aminobutyrate	Amino acid / derivative	0.881077
ms045	(5-L-Glutamyl)-L-amino acid	Amino acid / derivative	0.868294
ms046	1,5-Diaminopentane	Amino acid / derivative	1.3165
ms047	1-Methylhistidine	Amino acid / derivative	0.734602
ms048	2,3-dimethylsuccinic acid	Amino acid / derivative	0.521712
ms049	3-N-Oxalyl-L-2,3-Diaminopropanoicacid	Amino acid / derivative	1.69371
ms050	Cysteic acid	Amino acid / derivative	0.744549
ms051	4-Hydroxy-L-threonine	Amino acid / derivative	0.887266
ms052	5-Aminovaleric acid	Amino acid / derivative	1.33838
ms053	5-Oxoproline	Amino acid / derivative	0.707155
ms054	8-Amino-7-oxononanoate	Amino acid / derivative	0.838409
ms055	Ala+2hexoside	Amino acid / derivative	0.598048
ms056	Alanylleucine	Amino acid / derivative	0.515115
ms057	Allysine	Amino acid / derivative	0.778005
ms058	Aminobutyric acid	Amino acid / derivative	0.635199
ms059	Aminomalonic acid	Amino acid / derivative	0.982507
ms060	Asn+2hexoside	Amino acid / derivative	0.691588
ms061	Asp+2hexoside	Amino acid / derivative	0.480459
ms062	Asp-Phe	Amino acid / derivative	0.866097
ms063	Beta-homothreonine	Amino acid / derivative	0.418839
ms064	Cysteinylglycine	Amino acid / derivative	1.15863
ms065	Dimethylarginine	Amino acid / derivative	0.548891
ms066	DL-Alanyl-DL-phenylalanine	Amino acid / derivative	1.35251
ms067	Dopamine	Amino acid / derivative	1.88217
ms068	Gamma-glutamyl glutamine	Amino acid / derivative	0.671131
ms069	Gamma-glutamylalanine	Amino acid / derivative	2.05396
ms070	Gamma-glutamylglycine	Amino acid / derivative	0.85112
ms071	Gamma-glutamylisoleucine	Amino acid / derivative	1.0637
ms072	Gamma-glutamylleucine	Amino acid / derivative	0.995605
ms073	Gamma-glutamylvaline	Amino acid / derivative	0.591123
ms074	Glutathione	Amino acid / derivative	1.12521
ms075	Glutathionereducedform	Amino acid / derivative	0.797084
ms076	Gly+2hexoside	Amino acid / derivative	0.577861
ms077	Gly+4hexoside	Amino acid / derivative	0.364237
ms078	Histamine	Amino acid / derivative	1.52991
ms079	Homocystine	Amino acid / derivative	1.49549
ms080	Indole-3-acetyl-DL-aspartic acid	Amino acid / derivative	2.43991
ms081	Kinurenine	Amino acid / derivative	1.0566
ms082	Leucylglutamine	Amino acid / derivative	1.31285
ms083	L-Homocitrulline	Amino acid / derivative	0.707661
ms084	N-[Methyl(7H-purin-6-yl)carbamoyl]-L-threonine	Amino acid / derivative	0.689528
ms085	N1-Acetylspermine	Amino acid / derivative	1.8794
ms086	N6,N6,N6-trimethyllysine	Amino acid / derivative	0.850536
ms087	N6-Acetyl-L-lysine	Amino acid / derivative	1.18633
ms088	N-Acetyl-5-hydroxytryptamine	Amino acid / derivative	1.18277
ms089	N-acetylglutamine	Amino acid / derivative	0.859542
ms090	N-Acetyl-L-glycine	Amino acid / derivative	0.990828
ms091	N-acetylhistidine	Amino acid / derivative	0.848016
ms092	N-Acetyl-L-glutamic acid	Amino acid / derivative	1.34063
ms093	N-Acetyl-L-tyrosine	Amino acid / derivative	0.860979
ms094	N-Acetylneuraminic acid	Amino acid / derivative	1.47888
ms095	N-Acetyl-N-formyl-5-methoxykynurenamine	Amino acid / derivative	2.15924
ms096	N-Acetylputrescine	Amino acid / derivative	0.401846
ms097	N-alpha-acetylornithine	Amino acid / derivative	1.92323
ms098	N-delta-acetylornithine	Amino acid / derivative	2.1022
ms099	N'-Formylkynurenine	Amino acid / derivative	1.34076
ms100	N-Hydroxy-L-tryptophan	Amino acid / derivative	0.637371
ms101	N-monomethylarginine	Amino acid / derivative	0.954943
ms102	N-Propionylglycine	Amino acid / derivative	0.709416
ms103	Nα-Acetyl-L-arginine	Amino acid / derivative	0.798946
ms104	O-Acetyl-L-serine	Amino acid / derivative	0.566278
ms105	Oxidized Glutathione	Amino acid / derivative	1.20515
ms106	p-Coumaroylserotonin	Amino acid / derivative	2.39314
ms107	Phe+2hexoside	Amino acid / derivative	1.13825
ms108	Phenylacetyl-L-glutamine	Amino acid / derivative	0.892902
ms109	Pro+2hexoside	Amino acid / derivative	1.27721
ms110	Putrescine	Amino acid / derivative	2.15713
ms111	Putrescine derivative	Amino acid / derivative	2.22065
ms112	Pyroglutamine	Amino acid / derivative	0.520146
ms113	S-(methyl)glutathione	Amino acid / derivative	1.30217
ms114	S-Adenosylhomocysteine	Amino acid / derivative	0.747326
ms115	S-Adenosyl-L-methionine	Amino acid / derivative	1.87935
ms116	Sarcosine	Amino acid / derivative	0.699407
ms117	Ser+2hexoside	Amino acid / derivative	0.760076
ms118	Ser+4hexoside	Amino acid / derivative	0.376409
ms119	Serotonin	Amino acid / derivative	2.20468
ms120	S-Sulfo-L-cysteine	Amino acid / derivative	1.79493
ms121	Thr+2hexoside	Amino acid / derivative	0.577793
ms122	Urocanic acid	Amino acid / derivative	1.30949
ms123	Val+2hexoside	Amino acid / derivative	0.46556
ms124	valylisoleucine	Amino acid / derivative	0.88617
ms125	valylleucine	Amino acid / derivative	0.743984
ms126	GABA	Amino acid / derivative	1.93149
ms127	γ-Glu-Cys	Amino acid / derivative	0.975695
ms128	N-Acetylcysteine	Amino acid / derivative	0.433373
ms129	Nicotinuric acid	Amino acid / derivative	1.76991
ms130	Alanylisoleucine	Amino acid / derivative	0.526891
ms131	Ala-val	Amino acid / derivative	0.896951
ms132	Asp-ala	Amino acid / derivative	0.87388
ms133	Cys-his	Amino acid / derivative	1.31331
ms134	Cys-trp	Amino acid / derivative	1.15123
ms135	Ile-leu	Amino acid / derivative	1.1664
ms136	Met-ile	Amino acid / derivative	1.25448
ms137	Trp-cys	Amino acid / derivative	1.17745
ms138	Tyr-ser	Amino acid / derivative	1.49778
ms139	Val-pro	Amino acid / derivative	0.880513
ms140	Arg-trp	Amino acid / derivative	2.41113
ms141	trans-Vaccenic acid	Lipids	1.53454
ms142	13,16-Docosadienoic acid	Lipids	0.698874
ms143	16-Hydroxyhexadecanoic acid	Lipids	1.86628
ms144	Hydroxyprogesterone	Lipids	2.3426
ms145	1-Hexadecanol	Lipids	0.599495
ms146	1-Linoleoyl-2-linolenoyl-GPC (18:2/18:3)	Lipids	1.23899
ms147	1-Oleoyl-2-linoleoyl-GPC (18:1/18:2)	Lipids	0.429903
ms148	1-Oleoyl-sn-glycero-3-phosphocholine	Lipids	0.886362
ms149	Monopalmitin	Lipids	0.529466
ms150	1-Stearoyl-2-oleoyl-GPC (18:0/18:1)	Lipids	0.485145
ms151	1-Stearoyl-sn-glycero-3-phosphocholine	Lipids	0.799752
ms152	2,2-Bis(pentanoyloxy)ethyl 2-(trimethylammonio)ethyl phosphate	Lipids	2.04071
ms153	2',3'-Dihydro-phytomenadione	Lipids	0.45474
ms154	22-Oxodocosanoate	Lipids	0.647786
ms155	2-Aminoheptanoate	Lipids	0.641313
ms156	2-Linoleoylglycerol (18:2)	Lipids	0.756188
ms157	2-Methoxy-hexadecenoic acid	Lipids	0.894566
ms158	4-Hydroxysphinganine	Lipids	0.307095
ms159	8-[(1R,2R)-3-Oxo-2-{(Z)-pent-2-enyl}cyclopentyl]octanoate	Lipids	1.05788
ms160	9,10-Dihydroxystearate	Lipids	0.515623
ms161	9-HOTrE	Lipids	1.44119
ms162	Alpha-Tocopherolquinone	Lipids	1.92992
ms163	Arachidic acid	Lipids	0.547642
ms164	Behenic Acid（C22:0）	Lipids	0.459403
ms165	Calcitetrol	Lipids	1.19509
ms166	Campesterol	Lipids	0.478947
ms167	CDP-choline	Lipids	0.835457
ms168	Cholesterol	Lipids	1.34537
ms169	Cis-10-Pentadecenoic acid	Lipids	1.21807
ms170	cis-11-Eicosenoic acid(C20:1)	Lipids	0.226718
ms171	cis-9,10-Epoxystearic acid	Lipids	1.69515
ms172	Dehydropinifolic acid	Lipids	2.22156
ms173	Dihydrojasmonic acid	Lipids	1.02034
ms174	Ergosterol	Lipids	1.51587
ms175	Erucic Acid（C22:1n9）	Lipids	0.263618
ms176	Heptadecatrienoic acid	Lipids	1.44498
ms177	Hexacosanoic	Lipids	0.482024
ms178	L-Ascorbic acid-2-glucoside	Lipids	2.01792
ms179	Lignoceric Acid/Tetracosanoic Acid(C24:0)	Lipids	1.00271
ms180	Ethyl linolenate	Lipids	1.49125
ms181	Linoleoyl ethanolamide	Lipids	1.55883
ms182	lysoPS 18:1	Lipids	0.617229
ms183	Margaric Acid	Lipids	0.614898
ms184	MG 18:0	Lipids	0.55794
ms185	MG 18:1	Lipids	1.40178
ms186	MG 18:2	Lipids	0.885626
ms187	Nervonate	Lipids	1.00466
ms188	Oleic Acid	Lipids	1.38437
ms189	Oleoyl ethanolamide	Lipids	1.3617
ms190	O-Phosphocholine	Lipids	0.899613
ms191	Palmitoyl ethanolamide	Lipids	1.7211
ms192	phytosphingosine	Lipids	0.810015
ms193	Prostaglandin D2	Lipids	0.453031
ms194	Prostaglandin F2alpha	Lipids	0.802891
ms195	Prostaglandin J2	Lipids	1.39429
ms196	Sphinganine	Lipids	1.44162
ms197	Tricosanoic acid	Lipids	0.746116
ms198	Trioxilin A3	Lipids	0.846213
ms199	Alpha-Linolenic acid	Lipids	0.861883
ms200	Beta-Sitosterol	Lipids	0.555747
ms201	Phytanic acid	Lipids	0.577108
ms202	Hepoxilin A3	Lipids	0.738317
ms203	Hepoxilin B3	Lipids	1.69279
ms204	1-Eicosanol	Lipids	1.51263
ms205	Beta-Sinensal	Lipids	0.600123
ms206	LysoPE 18:1	Lipids	0.88206
ms207	1-Methyladenine	Nucleic / derivative	1.18731
ms208	2'-Deoxyadenosine	Nucleic / derivative	1.68343
ms209	2'-Deoxyadenosine-5'-monophosphate	Nucleic / derivative	0.689708
ms210	2'-Deoxyinosine-5'-monophosphate	Nucleic / derivative	0.854404
ms211	3'-Dephosphocoenzyme A	Nucleic / derivative	2.28709
ms212	5,6-Dihydro-5-methyluracil	Nucleic / derivative	0.732051
ms213	Methylthioadenosine	Nucleic / derivative	1.69898
ms214	5-Hydroxymethyluracil	Nucleic / derivative	1.29713
ms215	5-Methylcytosine	Nucleic / derivative	0.547574
ms216	6-Hydroxy-N-methylmyosmine	Nucleic / derivative	2.26096
ms217	7-Methylguanine	Nucleic / derivative	0.712985
ms218	8-Hydroxyguanosine	Nucleic / derivative	0.920951
ms219	Adenine	Nucleic / derivative	0.833635
ms220	Adenosine	Nucleic / derivative	1.28774
ms221	Adenosine 2'-monophosphate	Nucleic / derivative	1.46577
ms222	Adenosine 3'-monophosphate	Nucleic / derivative	1.77866
ms223	Adenosine 5'-monophosphate	Nucleic / derivative	1.93384
ms224	Adenosine O-ribose	Nucleic / derivative	1.00709
ms225	Cytidine	Nucleic / derivative	2.1163
ms226	Cytosine	Nucleic / derivative	1.50611
ms227	Deoxyribose 5-phosphate	Nucleic / derivative	1.32252
ms228	Flavin adenine dinucleotide	Nucleic / derivative	1.24145
ms229	Guanine	Nucleic / derivative	1.82508
ms230	Guanosine	Nucleic / derivative	1.97532
ms231	Hypoxanthine	Nucleic / derivative	1.10414
ms232	Inosine	Nucleic / derivative	1.47382
ms233	iP9G	Nucleic / derivative	0.762461
ms234	Isoguanine	Nucleic / derivative	1.92993
ms235	N6-Succinyladenosine	Nucleic / derivative	0.702113
ms236	N-Acetylaspartate	Nucleic / derivative	1.29055
ms237	Thymine	Nucleic / derivative	1.37203
ms238	UDP-glucose	Nucleic / derivative	1.40674
ms239	Uracil	Nucleic / derivative	1.43547
ms240	Uridine	Nucleic / derivative	1.02269
ms241	Uridine-5'-diphosphate	Nucleic / derivative	0.850658
ms242	Xanthine	Nucleic / derivative	0.970168
ms243	Xanthosine	Nucleic / derivative	2.01784
ms244	Beta-Nicotinamide mononucleotide	Nucleic / derivative	2.04404
ms245	Beta-Pseudouridine	Nucleic / derivative	1.14905
ms246	Inosine 5'-monophosphate	Nucleic / derivative	1.89882
ms247	1-O-Sinapoylglucose	Organic acid and sugar	2.42255
ms248	Ferulic acid O-hexoside	Organic acid and sugar	2.24464
ms249	Ferulic acid O-lichenin	Organic acid and sugar	1.93876
ms250	Feruloyl-acetyl O-lichenin	Organic acid and sugar	2.11433
ms251	p-Coumaroyl-D-glucose	Organic acid and sugar	0.563775
ms252	Xanthurenic acid O-hexoside	Organic acid and sugar	1.02919
ms253	1,1-Kestotetraose	Organic acid and sugar	2.37571
ms254	6-Phosphogluconic acid	Organic acid and sugar	1.04562
ms255	Alpha-D-Glucose	Organic acid and sugar	0.648865
ms256	D-Melezitose	Organic acid and sugar	1.04388
ms257	D-Sucrose	Organic acid and sugar	0.899294
ms258	D-Fructose-1,6-biphosphate	Organic acid and sugar	1.12331
ms259	D-Glucose-6-phosphate	Organic acid and sugar	1.00549
ms260	Dihydrozeatin-O-glucoside	Organic acid and sugar	0.676711
ms261	D-Sorbitol	Organic acid and sugar	0.302743
ms262	Gluconic Acid	Organic acid and sugar	1.65957
ms263	Maltotetraose	Organic acid and sugar	1.90906
ms264	N(6)-(N-Methyl-N-threonylcarbamoyl) adenosine	Organic acid and sugar	1.04153
ms265	(9Z,11E)-(13S)-13-Hydroperoxyoctadeca-9,11-dienoic acid	Organic acid and sugar	0.553954
ms266	1-Feruloyl-5-caffeoylquinic acid	Organic acid and sugar	2.29144
ms267	5-Hydroxyindole-3-acetic acid	Organic acid and sugar	2.1776
ms268	2-Aminoadipate	Organic acid and sugar	0.561569
ms269	2-Aminoethanesulfonic acid	Organic acid and sugar	0.411923
ms270	2-Hydroxyisocaproic Acid	Organic acid and sugar	2.3266
ms271	2-Isopropylmalate	Organic acid and sugar	2.23797
ms272	2-Oxogluconic acid	Organic acid and sugar	1.05678
ms273	2-Methyl-3-hydroxy-5-formylpyridine-4-carboxylate	Organic acid and sugar	1.09321
ms274	2-Methylene-glutarate	Organic acid and sugar	0.760069
ms275	2-Methylglutaric acid	Organic acid and sugar	0.705973
ms276	2-Methylsuccinic acid	Organic acid and sugar	0.945278
ms277	2-O-p-Coumaroylhydroxycitric acid	Organic acid and sugar	0.790328
ms278	2-Picolinic acid	Organic acid and sugar	0.480161
ms279	3-Amino-1-propanesulfonic acid	Organic acid and sugar	0.895077
ms280	3-Hydroxy-3-methyl butyric acid	Organic acid and sugar	1.5247
ms281	3-Hydroxy-3-Methylpentanedioic acid	Organic acid and sugar	1.09567
ms282	3-Hydroxyanthranilic acid	Organic acid and sugar	1.20115
ms283	3-Methylglutaconate	Organic acid and sugar	0.437654
ms284	3-methyl-Oxobutanoate	Organic acid and sugar	0.891551
ms285	4-Coumarate	Organic acid and sugar	0.783898
ms286	4-Guanidinobutyric acid	Organic acid and sugar	1.0284
ms287	4-Hydroxy-6-methylquinoline-3-carboxylic acid	Organic acid and sugar	1.11808
ms288	4-Imidazoleacetate	Organic acid and sugar	0.60025
ms289	5-Hydroxyhexanoic acid	Organic acid and sugar	2.29189
ms290	6-Oxopiperidine-2-carboxylate	Organic acid and sugar	0.440544
ms291	8-methylthiooctyl glucosinolate	Organic acid and sugar	1.07336
ms292	Adipic acid	Organic acid and sugar	0.441633
ms293	Allantoic acid	Organic acid and sugar	1.54096
ms294	Alpha-ketoglutarate	Organic acid and sugar	0.478224
ms295	Azelate	Organic acid and sugar	0.864093
ms296	Brevifolin carboxylic acid	Organic acid and sugar	2.27808
ms297	Spermidic acid	Organic acid and sugar	0.947754
ms298	Chlorogenic acid	Organic acid and sugar	2.31216
ms299	Chorismate	Organic acid and sugar	1.07875
ms300	Citric Acid	Organic acid and sugar	0.873305
ms301	Coumaric acid	Organic acid and sugar	0.858313
ms302	D-Gluconic acid delta-lactone	Organic acid and sugar	0.670654
ms303	D-Erythronolactone	Organic acid and sugar	0.868762
ms304	Dihydroferulic acid	Organic acid and sugar	1.02122
ms305	Malic acid	Organic acid and sugar	0.776673
ms306	Dodecanedioic acid	Organic acid and sugar	2.26434
ms307	D-Pantothenic acid calcium salt	Organic acid and sugar	1.01242
ms308	D-Pipecolinic acid	Organic acid and sugar	0.958291
ms309	D-Xylonic acid	Organic acid and sugar	1.01098
ms310	Ethyl protocatechuate	Organic acid and sugar	1.89656
ms311	Feruloylquinic acid	Organic acid and sugar	1.12217
ms312	Fumaric acid	Organic acid and sugar	1.00938
ms313	Geniposidic acid	Organic acid and sugar	0.814515
ms314	Glutarate	Organic acid and sugar	0.733407
ms315	Guanidinosuccinic acid	Organic acid and sugar	2.0722
ms316	Homogentisic acid	Organic acid and sugar	0.79449
ms317	Indolelactate	Organic acid and sugar	0.814463
ms318	Inositol pentakisphosphate	Organic acid and sugar	1.68623
ms319	Kynurenic acid	Organic acid and sugar	0.881034
ms320	Lysine butyrate	Organic acid and sugar	1.75646
ms321	Malonate	Organic acid and sugar	0.9726
ms322	Mandelic acid	Organic acid and sugar	0.857146
ms323	Methyl Anthranilate	Organic acid and sugar	0.447717
ms324	Methylitaconate	Organic acid and sugar	0.85452
ms325	Ornithine	Organic acid and sugar	0.763703
ms326	Phenyllactate	Organic acid and sugar	2.10165
ms327	Phosphate	Organic acid and sugar	0.115621
ms328	Phthalic acid	Organic acid and sugar	0.946826
ms329	Phytic acid	Organic acid and sugar	0.727422
ms330	Pipecolate	Organic acid and sugar	0.67663
ms331	trans-4-Hydroxy-L-proline	Organic acid and sugar	0.899808
ms332	Quinic acid	Organic acid and sugar	0.921799
ms333	Sebacate	Organic acid and sugar	0.516297
ms334	Shikimic acid	Organic acid and sugar	2.00859
ms335	Stachydrine	Organic acid and sugar	1.29221
ms336	Suberic Acid	Organic acid and sugar	0.701406
ms337	Succinate	Organic acid and sugar	0.241666
ms338	Hydroxymalonate	Organic acid and sugar	1.58893
ms339	2,4-Hexadienedioic acid	Organic acid and sugar	1.24871
ms340	Urate	Organic acid and sugar	1.48813
ms341	Xanthurenic acid	Organic acid and sugar	0.802501
ms342	Xylonate	Organic acid and sugar	1.08206
ms343	Cellotriose	Organic acid and sugar	0.539974
ms344	D-Cellobiose	Organic acid and sugar	0.338962
ms345	Glucose	Organic acid and sugar	0.468111
ms346	Maltotriose	Organic acid and sugar	0.760048
ms347	Rhamnose	Organic acid and sugar	0.775658
ms348	Stachyose	Organic acid and sugar	1.16587
ms349	Threitol	Organic acid and sugar	0.712908
ms350	Trehalose	Organic acid and sugar	0.684416
ms351	1,3-Dihydroxyacetone	Organic acid and sugar	1.20869
ms352	Aminopterin	Organic acid and sugar	0.395705
ms353	Lycoperodine	Organic acid and sugar	0.990472
ms354	Orotidine	Organic acid and sugar	0.227442
ms355	DIMBOA glucoside	Organic acid and sugar	1.20406
ms356	1,5-Anhydro-D-glucitol	Organic acid and sugar	0.732551
ms357	D-Arabitol	Organic acid and sugar	0.775844
ms358	Dulcitol	Organic acid and sugar	1.00899
ms359	N-Acetyl-D-glucosamine	Organic acid and sugar	0.624535
ms360	2,6-Diaminopimelic acid	Organic acid and sugar	1.59514
ms361	3-[(1-Carboxyethenyl)oxy]benzoic acid	Organic acid and sugar	1.17539
ms362	Chlorogenic Acid	Organic acid and sugar	2.36218
ms363	2,5-Dihydroxypyridine	Others	1.99369
ms364	(R)-3-Hydroxybutanoate	Others	0.911394
ms365	3-(4-Hydroxyphenyl)-propionic acid	Others	0.812957
ms366	4.7.10-Trioxa-1.13-tridecanediamine	Others	0.404828
ms367	4-Nitrophenol	Others	0.811704
ms368	5-deoxo-ent-10-oxodepressin	Others	1.37718
ms369	AKD 2B1	Others	0.609485
ms370	Benzamidine	Others	1.11046
ms371	Carnitine	Others	1.49884
ms372	Cocamidopropyl betaine	Others	0.21782
ms373	Crepenynate	Others	0.825735
ms374	Diethanolamine	Others	0.682452
ms375	Dodecyl (dimethyl) amine oxide	Others	0.258969
ms376	Futalosine	Others	0.359035
ms377	Gastrodin	Others	0.421538
ms378	Leukotriene B4	Others	0.736626
ms379	N,N-Dimethylformamide	Others	2.152
ms380	Neohesperidin	Others	2.40776
ms381	O-Phosphorylethanolamine	Others	0.852549
ms382	Ophthalmate	Others	1.24728
ms383	Orotic acid	Others	0.637324
ms384	p-Nitroaniline	Others	1.43214
ms385	Polygodial	Others	0.350345
ms386	Rhodomyrtone	Others	0.43527
ms387	Selgin C-hexoside	Others	1.26514
ms388	Triethanolamine	Others	0.737257
ms389	Trimethylamine oxide	Others	0.932332
ms390	Trioxilin B3	Others	0.846021
ms391	Troxerutin	Others	0.550934
ms392	Zinolol	Others	0.719264
ms393	Falcarinol	Others	0.67003
ms394	D-Mannitol	Others	0.680162
ms395	Myoinositol	Others	0.553443
ms396	Gallatechin	Phenylpropanoids	2.43859
ms397	2-(Formylamino)benzoic acid	Phenylpropanoids	0.930222
ms398	2,3-Dihydrobenzofuran	Phenylpropanoids	1.607
ms399	2,5-Dihydroxybenzoic acid	Phenylpropanoids	1.39004
ms400	2-Aminobenzoic Acid	Phenylpropanoids	0.758227
ms401	2-Methoxybenzoic acid	Phenylpropanoids	0.597111
ms402	4-Hydroxybenzaldehyde	Phenylpropanoids	0.813504
ms403	4-Hydroxybenzoic acid	Phenylpropanoids	1.50521
ms404	6-MethylCoumarin	Phenylpropanoids	1.35591
ms405	Acetovanillone	Phenylpropanoids	0.835724
ms406	Apigenin 5-O-glucoside	Phenylpropanoids	1.45326
ms407	Isoschaftoside	Phenylpropanoids	1.84964
ms408	Schaftoside	Phenylpropanoids	1.76119
ms409	Apigenine-6,8-Di-C-glucoside	Phenylpropanoids	1.46477
ms410	Astragalin	Phenylpropanoids	1.25386
ms411	Biflorin	Phenylpropanoids	0.657144
ms412	Biorobin	Phenylpropanoids	2.43794
ms413	Caffeic acid	Phenylpropanoids	1.21651
ms414	Calceorioside B	Phenylpropanoids	1.61745
ms415	Catechin	Phenylpropanoids	2.40941
ms416	C-Hexosyl-apigenin O-feruloylhexoside	Phenylpropanoids	2.16892
ms417	C-Hexosyl-C-pentosyl-apigenin	Phenylpropanoids	2.24534
ms418	C-hexosyl-luteolin O-pentoside	Phenylpropanoids	1.52132
ms419	Chrysoeriol	Phenylpropanoids	0.826303
ms420	Chrysoeriol 5-O-hexoside	Phenylpropanoids	1.41163
ms421	Chrysoeriol 7-O-rutinoside	Phenylpropanoids	2.40638
ms422	Cinnamaldehyde	Phenylpropanoids	0.53484
ms423	Coniferaldehyde	Phenylpropanoids	0.698155
ms424	Coniferin	Phenylpropanoids	2.22043
ms425	C-pentosyl-apeignin O-feruloylhexoside	Phenylpropanoids	2.38527
ms426	C-Pentosyl-apigenin O-hexoside	Phenylpropanoids	1.69795
ms427	C-pentosyl-luteolin O-hexoside	Phenylpropanoids	1.3312
ms428	Cyanidin 3–galactoside	Phenylpropanoids	1.58961
ms429	Cyanidin 3-O-glucoside	Phenylpropanoids	1.16805
ms430	Cyanidin 3–rutinoside	Phenylpropanoids	1.55981
ms431	Cyanidin chloride	Phenylpropanoids	1.56608
ms432	Cyanidin O-rutinoside	Phenylpropanoids	2.42554
ms433	Daidzein	Phenylpropanoids	2.44931
ms434	Delphinidin	Phenylpropanoids	1.22952
ms435	Delphinidin 3-O-galactoside chloride	Phenylpropanoids	0.992832
ms436	Dihydromyricetin	Phenylpropanoids	0.915641
ms437	Diosmetin	Phenylpropanoids	0.881224
ms438	Diosmin	Phenylpropanoids	1.26705
ms439	Hydroxyphenyllactic acid	Phenylpropanoids	0.858457
ms440	Echinacoside	Phenylpropanoids	2.3772
ms441	Epicatechin	Phenylpropanoids	2.36216
ms442	Epicatechin O-hexoside derivative	Phenylpropanoids	2.17355
ms443	Eriodictyol 7-O-glucoside	Phenylpropanoids	1.66832
ms444	Esculetin	Phenylpropanoids	0.999339
ms445	Esculoside	Phenylpropanoids	2.30185
ms446	Esculin	Phenylpropanoids	2.39978
ms447	Farnesyl acetone	Phenylpropanoids	0.984814
ms448	Ferulic acid	Phenylpropanoids	0.806332
ms449	Feruloyl putrescine derivative	Phenylpropanoids	1.51982
ms450	Feruloyl putrescine O-hexoside	Phenylpropanoids	1.42362
ms451	Forsythoside A	Phenylpropanoids	1.11675
ms452	Genistein	Phenylpropanoids	2.44198
ms453	Genkwanin	Phenylpropanoids	1.3547
ms454	Hesperidin	Phenylpropanoids	2.22714
ms455	Hyperin	Phenylpropanoids	1.23465
ms456	Isorhamnetin 3-O-neohesperidoside	Phenylpropanoids	1.95687
ms457	Isorhoifolin	Phenylpropanoids	1.35282
ms458	Isoscoparin 2''-(6-(E)-ferulylglucoside)	Phenylpropanoids	2.28907
ms459	Isotrifoliin	Phenylpropanoids	1.77732
ms460	Isovitexin	Phenylpropanoids	1.28076
ms461	Isovitexin 7-O-beta-[6'''-O-(E)-p-feruloyl]glucoside	Phenylpropanoids	2.2205
ms462	Kaempferitrin	Phenylpropanoids	1.70544
ms463	Kaempferol 7-O-glucosdie	Phenylpropanoids	1.42706
ms464	Laxichalcone	Phenylpropanoids	2.38192
ms465	Limocitrin O-hexoside	Phenylpropanoids	0.557601
ms466	Luteolin 6-C-glucoside	Phenylpropanoids	1.35158
ms467	Luteolin 7-O-glucoside	Phenylpropanoids	1.01595
ms468	Methyl gallate	Phenylpropanoids	2.28377
ms469	Methyl p-coumarate	Phenylpropanoids	1.09944
ms470	Narcissoside	Phenylpropanoids	1.88211
ms471	Naringein chalcone	Phenylpropanoids	2.3605
ms472	Naringenin	Phenylpropanoids	1.01925
ms473	Narirutin	Phenylpropanoids	1.65308
ms474	N-Benzoyltryptamine	Phenylpropanoids	2.05682
ms475	N-Cinnamoyltyramine	Phenylpropanoids	1.55281
ms476	N-Feruloyl putrescine	Phenylpropanoids	1.9898
ms477	Nicotiflorin	Phenylpropanoids	1.42485
ms478	Nobiletin	Phenylpropanoids	0.347311
ms479	N-p-Coumaroylputrescine derivative	Phenylpropanoids	0.56298
ms480	N-trans-Feruloyloctopamine	Phenylpropanoids	1.77953
ms481	N-trans-p-Coumaroyloctopamine	Phenylpropanoids	1.69984
ms482	Paeonol	Phenylpropanoids	1.3145
ms483	p-Coumaric acid	Phenylpropanoids	0.909375
ms484	Peonidin-3-galactoside chloride	Phenylpropanoids	2.2114
ms485	Phlorizin	Phenylpropanoids	1.57484
ms486	Pinobanksin	Phenylpropanoids	2.3337
ms487	Pinoresinol	Phenylpropanoids	1.10828
ms488	Pinostrobin	Phenylpropanoids	0.770902
ms489	Poncirin	Phenylpropanoids	1.14546
ms490	Procyanidin B1	Phenylpropanoids	2.4483
ms491	Procyanidin B2	Phenylpropanoids	2.15738
ms492	Procyanidin B3	Phenylpropanoids	2.43785
ms493	Protocatechuic acid	Phenylpropanoids	1.37287
ms494	Protocatechuic aldehyde	Phenylpropanoids	1.01215
ms495	Prunin	Phenylpropanoids	1.61095
ms496	Quercetin	Phenylpropanoids	1.35546
ms497	Guaijaverin	Phenylpropanoids	2.17747
ms498	Rhoifolin	Phenylpropanoids	1.18087
ms499	Rutin	Phenylpropanoids	1.4793
ms500	Scopoletin	Phenylpropanoids	2.4024
ms501	Shikonin	Phenylpropanoids	1.1244
ms502	Sinapinic acid	Phenylpropanoids	1.87051
ms503	Spermidine	Phenylpropanoids	0.853182
ms504	Spinosin	Phenylpropanoids	1.32271
ms505	Syringic acid	Phenylpropanoids	1.18593
ms506	Syringin	Phenylpropanoids	1.67052
ms507	Tangeretin	Phenylpropanoids	0.332965
ms508	Tricin 5-O-hexoside	Phenylpropanoids	1.74475
ms509	Tricin 7-O-hexoside	Phenylpropanoids	1.59653
ms510	Tricin O-glucuronide-O-hexoside	Phenylpropanoids	2.14744
ms511	Tricin O-hexosyl-O-hexoside	Phenylpropanoids	2.25176
ms512	Tricin O-rutinoside	Phenylpropanoids	1.43379
ms513	Tricin O-sinapoylhexoside	Phenylpropanoids	2.0432
ms514	Vanillin	Phenylpropanoids	1.35912
ms515	Vitexin	Phenylpropanoids	1.24954
ms516	N-p-Coumaroylspermidine	Phenylpropanoids	2.32797
ms517	Feruloylagmatine	Phenylpropanoids	1.77534
ms518	Daidzein 7-glucoside	Phenylpropanoids	2.44852
ms519	Naringenin-7-O-glucoside	Phenylpropanoids	1.76322
ms520	Di-Catechin	Phenylpropanoids	2.15887
ms521	Apigenin 5-(6''-p-coumarylglucoside)	Phenylpropanoids	2.43702
ms522	C-Hexosyl-luteolin O-feruloylhexoside	Phenylpropanoids	0.767546
ms523	1-Aminocyclopropanecarboxylic acid	Phytohormone	0.792136
ms524	Gibberellin A20	Phytohormone	1.97391
ms525	Gibberellin A24	Phytohormone	2.15375
ms526	IAA	Phytohormone	1.51096
ms527	Indole lactic acid	Phytohormone	1.93939
ms528	Indole-3-acrylic acid	Phytohormone	0.800924
ms529	Indole-3-carboxaldehyde	Phytohormone	0.871244
ms530	Indole-3-carboxylic	Phytohormone	1.01498
ms531	trans-Zeatin N-glucoside	Phytohormone	1.50432
ms532	Zeatin	Phytohormone	0.549721
ms533	Alpha-Pinene	Terpenoids	0.277957
ms534	1,8-Cineole	Terpenoids	2.26534
ms535	14-Demethyllanosterol	Terpenoids	0.44289
ms536	2,6-Dimethyl-7-octene-2,3,6-triol	Terpenoids	1.21024
ms537	20-Carboxy-leukotriene B4	Terpenoids	0.758057
ms538	24,25-Dihydrolanosterol	Terpenoids	0.984101
ms539	5-Dehydroepisterol	Terpenoids	0.572747
ms540	Diosgenin	Terpenoids	0.277794
ms541	Hydroxy-ionone-O-hexoside	Terpenoids	2.30112
ms542	Momilactone A	Terpenoids	2.3368
ms543	Oryzalexin A	Terpenoids	0.715339
ms544	Oryzalexin C	Terpenoids	2.1794
ms545	Peimine	Terpenoids	0.532532
ms546	Phytocassane E	Terpenoids	0.763598
ms547	Pimara-7,15-diene 3b,6b,19-triol	Terpenoids	2.18055
ms548	Roseoside	Terpenoids	1.15432
ms549	Squalene	Terpenoids	1.38833
ms550	Sugiol	Terpenoids	1.9424
ms551	Rehmaionoside C	Terpenoids	0.580918
ms552	Ent-10-Oxodepressin	Terpenoids	2.2492
ms553	Pantetheine	Vitamins and Cofactor derivates	1.03073
ms554	Nicotinamide-Adenine-Dinucleotide	Vitamins and Cofactor derivates	0.646924
ms555	Acetyl-CoA	Vitamins and Cofactor derivates	0.482654
ms556	2-Methylnicotinamide	Vitamins and Cofactor derivates	1.50581
ms557	4-Pyridoxic acid	Vitamins and Cofactor derivates	1.40735
ms558	5-Phosphoribosylamine	Vitamins and Cofactor derivates	0.587659
ms559	5'-Phosphoribosylglycinamide	Vitamins and Cofactor derivates	0.789371
ms560	6-Hydroxynicotinic acid	Vitamins and Cofactor derivates	0.633566
ms561	Acetylcholine	Vitamins and Cofactor derivates	1.00335
ms562	Aminoimidazole ribotide	Vitamins and Cofactor derivates	0.215901
ms563	Biotin	Vitamins and Cofactor derivates	1.57576
ms564	Bisnorbiotin	Vitamins and Cofactor derivates	0.875945
ms565	Carbachol	Vitamins and Cofactor derivates	1.12531
ms566	Choline	Vitamins and Cofactor derivates	0.847093
ms567	Heteropyrithiamine-glu	Vitamins and Cofactor derivates	0.655777
ms568	L-Ascorbate	Vitamins and Cofactor derivates	2.3982
ms569	L-Ascorbic acid	Vitamins and Cofactor derivates	0.452175
ms570	Nicotinamide-N-oxide	Vitamins and Cofactor derivates	0.669842
ms571	Methyl Nicotinate	Vitamins and Cofactor derivates	0.632468
ms572	Phylloquinol	Vitamins and Cofactor derivates	0.236546
ms573	Pantothenol	Vitamins and Cofactor derivates	0.935806
ms574	Reduced Vitamin K	Vitamins and Cofactor derivates	1.60788
ms575	Nicotinamide	Vitamins and Cofactor derivates	0.892094
ms576	Nicotinic acid	Vitamins and Cofactor derivates	0.396237
ms577	Pantothenic acid	Vitamins and Cofactor derivates	0.519916
ms578	Phosphoryl choline	Vitamins and Cofactor derivates	0.944689
ms579	Pyridoxamine	Vitamins and Cofactor derivates	1.10679
ms580	Pyridoxate	Vitamins and Cofactor derivates	1.18357
ms581	Pyridoxine	Vitamins and Cofactor derivates	0.762084
ms582	Pyridoxine O-glucoside	Vitamins and Cofactor derivates	0.62193
ms583	Riboflavin	Vitamins and Cofactor derivates	1.63158
ms584	Sinapoylcholine	Vitamins and Cofactor derivates	1.01039
ms585	Thiamine	Vitamins and Cofactor derivates	0.741793
ms586	1-Methylnicotinamide	Vitamins and Cofactor derivates	1.03355
ms587	25-Hydroxyvitamin D3	Vitamins and Cofactor derivates	0.60029
The original metabolic data were used in the calculation and each variety including three biological replicates.

## Sheet: Table S4
Table S4. Cluster information of heatmap clustering pattern for 587 metabolites
ID	Cluster No.	Metabolites
ms182	1	lysoPS 18:1
ms376	1	Futalosine
ms391	1	Troxerutin
ms369	1	AKD 2B1
ms559	1	5'-Phosphoribosylglycinamide
ms268	1	2-Aminoadipate
ms001	1	Betaine
ms280	1	3-Hydroxy-3-methyl butyric acid
ms320	1	Lysine butyrate
ms470	1	Narcissoside
ms456	1	Isorhamnetin 3-O-neohesperidoside
ms334	1	Shikimic acid
ms326	1	Phenyllactate
ms289	1	5-Hydroxyhexanoic acid
ms270	1	2-Hydroxyisocaproic Acid
ms445	1	Esculoside
ms440	1	Echinacoside
ms500	1	Scopoletin
ms583	1	Riboflavin
ms009	1	4-Amino-5-hydroxymethyl-2-methylpyrimidine
ms094	1	N-Acetylneuraminic acid
ms431	1	Cyanidin chloride
ms480	1	N-trans-Feruloyloctopamine
ms469	1	Methyl p-coumarate
ms026	1	L-Asparagine
ms168	1	Cholesterol
ms352	1	Aminopterin
ms245	1	Beta-Pseudouridine
ms374	1	Diethanolamine
ms117	1	Ser+2hexoside
ms233	1	iP9G
ms350	1	Trehalose
ms322	1	Mandelic acid
ms377	1	Gastrodin
ms170	1	cis-11-Eicosenoic acid(C20:1)
ms343	1	Cellotriose
ms429	1	Cyanidin 3-O-glucoside
ms157	1	2-Methoxy-hexadecenoic acid
ms145	1	1-Hexadecanol
ms558	1	5-Phosphoribosylamine
ms522	1	C-Hexosyl-luteolin O-feruloylhexoside
ms077	1	Gly+4hexoside
ms543	1	Oryzalexin A
ms091	2	N-acetylhistidine
ms061	2	Asp+2hexoside
ms347	2	Rhamnose
ms523	2	1-Aminocyclopropanecarboxylic acid
ms206	2	LysoPE 18:1
ms151	2	1-Stearoyl-sn-glycero-3-phosphocholine
ms358	2	Dulcitol
ms199	2	Alpha-Linolenic acid
ms373	2	Crepenynate
ms448	2	Ferulic acid
ms346	2	Maltotriose
ms076	2	Gly+2hexoside
ms130	2	Alanylisoleucine
ms333	2	Sebacate
ms056	2	Alanylleucine
ms112	2	Pyroglutamine
ms290	2	6-Oxopiperidine-2-carboxylate
ms010	2	6-Hydroxy-3-succinoylpyridine
ms148	2	1-Oleoyl-sn-glycero-3-phosphocholine
ms045	2	(5-L-Glutamyl)-L-amino acid
ms012	2	Allantoin
ms549	2	Squalene
ms368	2	5-deoxo-ent-10-oxodepressin
ms355	2	DIMBOA glucoside
ms307	2	D-Pantothenic acid calcium salt
ms389	2	Trimethylamine oxide
ms509	2	Tricin 7-O-hexoside
ms420	2	Chrysoeriol 5-O-hexoside
ms466	2	Luteolin 6-C-glucoside
ms508	2	Tricin 5-O-hexoside
ms339	2	2,4-Hexadienedioic acid
ms418	2	C-hexosyl-luteolin O-pentoside
ms318	2	Inositol pentakisphosphate
ms574	2	Reduced Vitamin K
ms120	2	S-Sulfo-L-cysteine
ms162	2	Alpha-Tocopherolquinone
ms550	2	Sugiol
ms152	2	2,2-Bis(pentanoyloxy)ethyl 2-(trimethylammonio)ethyl phosphate
ms092	2	N-Acetyl-L-glutamic acid
ms513	2	Tricin O-sinapoylhexoside
ms510	2	Tricin O-glucuronide-O-hexoside
ms249	2	Ferulic acid O-lichenin
ms458	2	Isoscoparin 2''-(6-(E)-ferulylglucoside)
ms525	2	Gibberellin A24
ms542	2	Momilactone A
ms446	2	Esculin
ms140	2	Arg-trp
ms080	2	Indole-3-acetyl-DL-aspartic acid
ms247	2	1-O-Sinapoylglucose
ms425	2	C-pentosyl-apeignin O-feruloylhexoside
ms541	2	Hydroxy-ionone-O-hexoside
ms266	2	1-Feruloyl-5-caffeoylquinic acid
ms552	2	Ent-10-Oxodepressin
ms461	2	Isovitexin 7-O-beta-[6'''-O-(E)-p-feruloyl]glucoside
ms248	2	Ferulic acid O-hexoside
ms416	2	C-Hexosyl-apigenin O-feruloylhexoside
ms511	2	Tricin O-hexosyl-O-hexoside
ms178	2	L-Ascorbic acid-2-glucoside
ms547	2	Pimara-7,15-diene 3b,6b,19-triol
ms544	2	Oryzalexin C
ms524	2	Gibberellin A20
ms254	2	6-Phosphogluconic acid
ms252	2	Xanthurenic acid O-hexoside
ms335	2	Stachydrine
ms381	2	O-Phosphorylethanolamine
ms082	2	Leucylglutamine
ms133	2	Cys-his
ms526	2	IAA
ms585	2	Thiamine
ms127	2	γ-Glu-Cys
ms166	2	Campesterol
ms465	2	Limocitrin O-hexoside
ms155	2	2-Aminoheptanoate
ms288	2	4-Imidazoleacetate
ms302	2	D-Gluconic acid delta-lactone
ms100	2	N-Hydroxy-L-tryptophan
ms173	2	Dihydrojasmonic acid
ms299	2	Chorismate
ms479	2	N-p-Coumaroylputrescine derivative
ms177	2	Hexacosanoic
ms578	2	Phosphoryl choline
ms075	3	Glutathionereducedform
ms068	3	Gamma-glutamyl glutamine
ms083	3	L-Homocitrulline
ms553	3	Pantetheine
ms579	3	Pyridoxamine
ms231	3	Hypoxanthine
ms024	3	L-Lysine
ms402	3	4-Hydroxybenzaldehyde
ms215	3	5-Methylcytosine
ms207	3	1-Methyladenine
ms451	3	Forsythoside A
ms242	3	Xanthine
ms038	3	Saccharopine
ms200	3	Beta-Sitosterol
ms019	3	D-Pyrrolidine-2-carboxylic acid
ms109	3	Pro+2hexoside
ms037	3	Proline
ms017	3	Beta-Alanine
ms382	3	Ophthalmate
ms449	3	Feruloyl putrescine derivative
ms287	3	4-Hydroxy-6-methylquinoline-3-carboxylic acid
ms171	3	cis-9,10-Epoxystearic acid
ms195	3	Prostaglandin J2
ms174	3	Ergosterol
ms185	3	MG 18:1
ms176	3	Heptadecatrienoic acid
ms141	3	trans-Vaccenic acid
ms188	3	Oleic Acid
ms180	3	Ethyl linolenate
ms371	3	Carnitine
ms306	3	Dodecanedioic acid
ms106	3	p-Coumaroylserotonin
ms267	3	5-Hydroxyindole-3-acetic acid
ms111	3	Putrescine derivative
ms014	3	2''.6''-O-Diacetyloninin
ms442	3	Epicatechin O-hexoside derivative
ms250	3	Feruloyl-acetyl O-lichenin
ms234	3	Isoguanine
ms229	3	Guanine
ms113	3	S-(methyl)glutathione
ms453	3	Genkwanin
ms179	3	Lignoceric Acid/Tetracosanoic Acid(C24:0)
ms204	3	1-Eicosanol
ms397	3	2-(Formylamino)benzoic acid
ms483	3	p-Coumaric acid
ms422	3	Cinnamaldehyde
ms055	3	Ala+2hexoside
ms121	3	Thr+2hexoside
ms184	3	MG 18:0
ms164	3	Behenic Acid（C22:0）
ms150	3	1-Stearoyl-2-oleoyl-GPC (18:0/18:1)
ms487	3	Pinoresinol
ms073	3	Gamma-glutamylvaline
ms537	3	20-Carboxy-leukotriene B4
ms147	3	1-Oleoyl-2-linoleoyl-GPC (18:1/18:2)
ms555	3	Acetyl-CoA
ms193	3	Prostaglandin D2
ms060	3	Asn+2hexoside
ms160	3	9,10-Dihydroxystearate
ms163	3	Arachidic acid
ms201	3	Phytanic acid
ms265	3	(9Z,11E)-(13S)-13-Hydroperoxyoctadeca-9,11-dienoic acid
ms183	3	Margaric Acid
ms149	3	Monopalmitin
ms411	3	Biflorin
ms378	3	Leukotriene B4
ms142	3	13,16-Docosadienoic acid
ms154	3	22-Oxodocosanoate
ms197	3	Tricosanoic acid
ms156	3	2-Linoleoylglycerol (18:2)
ms194	3	Prostaglandin F2alpha
ms277	3	2-O-p-Coumaroylhydroxycitric acid
ms390	3	Trioxilin B3
ms198	3	Trioxilin A3
ms186	3	MG 18:2
ms447	3	Farnesyl acetone
ms159	3	8-[(1R,2R)-3-Oxo-2-{(Z)-pent-2-enyl}cyclopentyl]octanoate
ms187	3	Nervonate
ms536	3	2,6-Dimethyl-7-octene-2,3,6-triol
ms169	3	Cis-10-Pentadecenoic acid
ms419	3	Chrysoeriol
ms538	3	24,25-Dihydrolanosterol
ms047	3	1-Methylhistidine
ms210	3	2'-Deoxyinosine-5'-monophosphate
ms530	3	Indole-3-carboxylic
ms167	3	CDP-choline
ms439	3	Hydroxyphenyllactic acid
ms093	3	N-Acetyl-L-tyrosine
ms336	3	Suberic Acid
ms105	4	Oxidized Glutathione
ms514	4	Vanillin
ms409	4	Apigenine-6,8-Di-C-glucoside
ms272	4	2-Oxogluconic acid
ms304	4	Dihydroferulic acid
ms457	4	Isorhoifolin
ms498	4	Rhoifolin
ms561	4	Acetylcholine
ms286	4	4-Guanidinobutyric acid
ms565	4	Carbachol
ms460	4	Isovitexin
ms515	4	Vitexin
ms462	4	Kaempferitrin
ms408	4	Schaftoside
ms407	4	Isoschaftoside
ms203	4	Hepoxilin B3
ms136	4	Met-ile
ms417	4	C-Hexosyl-C-pentosyl-apigenin
ms464	4	Laxichalcone
ms224	4	Adenosine O-ribose
ms208	4	2'-Deoxyadenosine
ms340	4	Urate
ms196	4	Sphinganine
ms165	4	Calcitetrol
ms426	4	C-Pentosyl-apigenin O-hexoside
ms129	4	Nicotinuric acid
ms181	4	Linoleoyl ethanolamide
ms189	4	Oleoyl ethanolamide
ms048	4	2,3-dimethylsuccinic acid
ms084	4	N-[Methyl(7H-purin-6-yl)carbamoyl]-L-threonine
ms505	4	Syringic acid
ms256	4	D-Melezitose
ms278	4	2-Picolinic acid
ms269	4	2-Aminoethanesulfonic acid
ms576	4	Nicotinic acid
ms494	4	Protocatechuic aldehyde
ms564	4	Bisnorbiotin
ms353	4	Lycoperodine
ms081	4	Kinurenine
ms423	4	Coniferaldehyde
ms587	4	25-Hydroxyvitamin D3
ms427	4	C-pentosyl-luteolin O-hexoside
ms282	4	3-Hydroxyanthranilic acid
ms405	5	Acetovanillone
ms108	5	Phenylacetyl-L-glutamine
ms218	5	8-Hydroxyguanosine
ms279	5	3-Amino-1-propanesulfonic acid
ms316	5	Homogentisic acid
ms240	5	Uridine
ms052	5	5-Aminovaleric acid
ms482	5	Paeonol
ms495	5	Prunin
ms221	5	Adenosine 2'-monophosphate
ms222	5	Adenosine 3'-monophosphate
ms246	5	Inosine 5'-monophosphate
ms223	5	Adenosine 5'-monophosphate
ms563	5	Biotin
ms066	5	DL-Alanyl-DL-phenylalanine
ms556	5	2-Methylnicotinamide
ms232	5	Inosine
ms079	5	Homocystine
ms138	5	Tyr-ser
ms475	5	N-Cinnamoyltyramine
ms239	5	Uracil
ms220	5	Adenosine
ms237	5	Thymine
ms088	5	N-Acetyl-5-hydroxytryptamine
ms013	5	Allopurinol
ms015	5	Genostrychnine
ms517	5	Feruloylagmatine
ms033	5	L-Theanine
ms067	5	Dopamine
ms230	5	Guanosine
ms008	5	1,4-Dihydro-1-methyl-4-oxo-3-pyridinecarboxamide
ms243	5	Xanthosine
ms363	5	2,5-Dihydroxypyridine
ms085	5	N1-Acetylspermine
ms225	5	Cytidine
ms110	5	Putrescine
ms040	5	Tryptamine
ms362	5	Chlorogenic Acid
ms486	5	Pinobanksin
ms471	5	Naringein chalcone
ms568	5	L-Ascorbate
ms211	5	3'-Dephosphocoenzyme A
ms028	5	L-Glutamic acid
ms095	5	N-Acetyl-N-formyl-5-methoxykynurenamine
ms424	5	Coniferin
ms298	5	Chlorogenic acid
ms271	5	2-Isopropylmalate
ms216	5	6-Hydroxy-N-methylmyosmine
ms119	5	Serotonin
ms506	5	Syringin
ms126	5	GABA
ms474	5	N-Benzoyltryptamine
ms476	5	N-Feruloyl putrescine
ms360	5	2,6-Diaminopimelic acid
ms531	5	trans-Zeatin N-glucoside
ms226	5	Cytosine
ms384	5	p-Nitroaniline
ms018	5	DL-Aspartic acid
ms504	5	Spinosin
ms213	5	Methylthioadenosine
ms244	5	Beta-Nicotinamide mononucleotide
ms003	5	Nicotine
ms115	5	S-Adenosyl-L-methionine
ms087	5	N6-Acetyl-L-lysine
ms301	5	Coumaric acid
ms365	5	3-(4-Hydroxyphenyl)-propionic acid
ms285	5	4-Coumarate
ms022	5	L-Tyrosine
ms051	5	4-Hydroxy-L-threonine
ms586	5	1-Methylnicotinamide
ms273	5	2-Methyl-3-hydroxy-5-formylpyridine-4-carboxylate
ms227	5	Deoxyribose 5-phosphate
ms450	5	Feruloyl putrescine O-hexoside
ms575	5	Nicotinamide
ms217	5	7-Methylguanine
ms190	5	O-Phosphocholine
ms557	5	4-Pyridoxic acid
ms580	5	Pyridoxate
ms413	5	Caffeic acid
ms387	5	Selgin C-hexoside
ms192	5	phytosphingosine
ms065	5	Dimethylarginine
ms545	5	Peimine
ms251	5	p-Coumaroyl-D-glucose
ms546	5	Phytocassane E
ms308	5	D-Pipecolinic acid
ms330	5	Pipecolate
ms053	5	5-Oxoproline
ms414	5	Calceorioside B
ms443	5	Eriodictyol 7-O-glucoside
ms325	5	Ornithine
ms209	5	2'-Deoxyadenosine-5'-monophosphate
ms581	5	Pyridoxine
ms050	5	Cysteic acid
ms300	5	Citric Acid
ms332	5	Quinic acid
ms035	5	Methionine
ms388	5	Triethanolamine
ms472	5	Naringenin
ms228	5	Flavin adenine dinucleotide
ms002	5	L-Carnitine hydrochloride
ms062	5	Asp-Phe
ms259	5	D-Glucose-6-phosphate
ms276	5	2-Methylsuccinic acid
ms264	5	N(6)-(N-Methyl-N-threonylcarbamoyl) adenosine
ms241	5	Uridine-5'-diphosphate
ms078	5	Histamine
ms042	5	Tyramine
ms338	5	Hydroxymalonate
ms398	5	2,3-Dihydrobenzofuran
ms238	5	UDP-glucose
ms370	5	Benzamidine
ms342	5	Xylonate
ms351	5	1,3-Dihydroxyacetone
ms029	5	L-Glutamine
ms386	5	Rhodomyrtone
ms030	5	L-Histidine
ms032	5	L-Isoleucine
ms027	5	Leucine
ms036	5	Phenylalanine
ms102	5	N-Propionylglycine
ms503	5	Spermidine
ms314	5	Glutarate
ms434	5	Delphinidin
ms455	5	Hyperin
ms548	5	Roseoside
ms499	5	Rutin
ms477	5	Nicotiflorin
ms496	5	Quercetin
ms410	5	Astragalin
ms331	5	trans-4-Hydroxy-L-proline
ms059	5	Aminomalonic acid
ms021	5	L-hreonine
ms031	5	L-Homoserine
ms337	5	Succinate
ms043	5	Valine
ms107	5	Phe+2hexoside
ms303	5	D-Erythronolactone
ms255	5	Alpha-D-Glucose
ms103	5	Nα-Acetyl-L-arginine
ms533	5	Alpha-Pinene
ms016	5	Agmatine
ms096	5	N-Acetylputrescine
ms562	5	Aminoimidazole ribotide
ms560	6	6-Hydroxynicotinic acid
ms323	6	Methyl Anthranilate
ms401	6	2-Methoxybenzoic acid
ms305	6	Malic acid
ms312	6	Fumaric acid
ms367	6	4-Nitrophenol
ms356	6	1,5-Anhydro-D-glucitol
ms258	6	D-Fructose-1,6-biphosphate
ms489	6	Poncirin
ms573	6	Pantothenol
ms074	6	Glutathione
ms064	6	Cysteinylglycine
ms134	6	Cys-trp
ms137	6	Trp-cys
ms135	6	Ile-leu
ms011	6	AICA
ms175	6	Erucic Acid（C22:1n9）
ms372	6	Cocamidopropyl betaine
ms507	6	Tangeretin
ms478	6	Nobiletin
ms467	6	Luteolin 7-O-glucoside
ms020	6	5-Methyl glutamate
ms438	6	Diosmin
ms393	6	Falcarinol
ms349	6	Threitol
ms274	6	2-Methylene-glutarate
ms512	6	Tricin O-rutinoside
ms116	6	Sarcosine
ms539	6	5-Dehydroepisterol
ms567	6	Heteropyrithiamine-glu
ms025	6	L-Ornithine hydrochloride
ms436	6	Dihydromyricetin
ms535	6	14-Demethyllanosterol
ms459	6	Isotrifoliin
ms527	6	Indole lactic acid
ms262	6	Gluconic Acid
ms097	6	N-alpha-acetylornithine
ms484	6	Peonidin-3-galactoside chloride
ms315	6	Guanidinosuccinic acid
ms497	6	Guaijaverin
ms098	6	N-delta-acetylornithine
ms441	6	Epicatechin
ms415	6	Catechin
ms521	6	Apigenin 5-(6''-p-coumarylglucoside)
ms492	6	Procyanidin B3
ms490	6	Procyanidin B1
ms412	6	Biorobin
ms396	6	Gallatechin
ms432	6	Cyanidin O-rutinoside
ms380	6	Neohesperidin
ms421	6	Chrysoeriol 7-O-rutinoside
ms296	6	Brevifolin carboxylic acid
ms454	6	Hesperidin
ms122	6	Urocanic acid
ms501	6	Shikonin
ms473	6	Narirutin
ms049	6	3-N-Oxalyl-L-2,3-Diaminopropanoicacid
ms101	6	N-monomethylarginine
ms392	6	Zinolol
ms485	6	Phlorizin
ms023	6	L-Arginine
ms309	6	D-Xylonic acid
ms582	6	Pyridoxine O-glucoside
ms297	6	Spermidic acid
ms357	6	D-Arabitol
ms430	6	Cyanidin 3–rutinoside
ms463	6	Kaempferol 7-O-glucosdie
ms428	6	Cyanidin 3–galactoside
ms394	7	D-Mannitol
ms236	7	N-Acetylaspartate
ms214	7	5-Hydroxymethyluracil
ms153	7	2',3'-Dihydro-phytomenadione
ms519	7	Naringenin-7-O-glucoside
ms099	7	N'-Formylkynurenine
ms071	7	Gamma-glutamylisoleucine
ms321	7	Malonate
ms044	7	Gamma-aminobutyrate
ms364	7	(R)-3-Hydroxybutanoate
ms566	7	Choline
ms058	7	Aminobutyric acid
ms311	7	Feruloylquinic acid
ms072	7	Gamma-glutamylleucine
ms046	7	1,5-Diaminopentane
ms293	7	Allantoic acid
ms361	7	3-[(1-Carboxyethenyl)oxy]benzoic acid
ms057	7	Allysine
ms327	7	Phosphate
ms257	7	D-Sucrose
ms212	7	5,6-Dihydro-5-methyluracil
ms400	7	2-Aminobenzoic Acid
ms202	7	Hepoxilin A3
ms291	7	8-methylthiooctyl glucosinolate
ms404	7	6-MethylCoumarin
ms146	7	1-Linoleoyl-2-linolenoyl-GPC (18:2/18:3)
ms161	7	9-HOTrE
ms403	7	4-Hydroxybenzoic acid
ms004	7	Orange I
ms143	7	16-Hydroxyhexadecanoic acid
ms502	7	Sinapinic acid
ms491	7	Procyanidin B2
ms520	7	Di-Catechin
ms534	7	1,8-Cineole
ms516	7	N-p-Coumaroylspermidine
ms069	7	Gamma-glutamylalanine
ms468	7	Methyl gallate
ms452	7	Genistein
ms518	7	Daidzein 7-glucoside
ms433	7	Daidzein
ms144	7	Hydroxyprogesterone
ms253	7	1,1-Kestotetraose
ms379	7	N,N-Dimethylformamide
ms172	7	Dehydropinifolic acid
ms310	7	Ethyl protocatechuate
ms191	7	Palmitoyl ethanolamide
ms481	7	N-trans-p-Coumaroyloctopamine
ms263	7	Maltotetraose
ms399	7	2,5-Dihydroxybenzoic acid
ms493	7	Protocatechuic acid
ms406	7	Apigenin 5-O-glucoside
ms348	7	Stachyose
ms281	7	3-Hydroxy-3-Methylpentanedioic acid
ms041	7	Tryptophol
ms275	7	2-Methylglutaric acid
ms292	7	Adipic acid
ms437	7	Diosmetin
ms090	7	N-Acetyl-L-glycine
ms124	7	valylisoleucine
ms125	7	valylleucine
ms488	7	Pinostrobin
ms385	7	Polygodial
ms123	7	Val+2hexoside
ms584	7	Sinapoylcholine
ms444	7	Esculetin
ms354	7	Orotidine
ms158	7	4-Hydroxysphinganine
ms114	7	S-Adenosylhomocysteine
ms219	7	Adenine
ms375	7	Dodecyl (dimethyl) amine oxide
ms540	7	Diosgenin
ms383	7	Orotic acid
ms571	7	Methyl Nicotinate
ms570	7	Nicotinamide-N-oxide
ms005	7	Trigonelline
ms235	7	N6-Succinyladenosine
ms260	7	Dihydrozeatin-O-glucoside
ms104	7	O-Acetyl-L-serine
ms063	7	Beta-homothreonine
ms205	7	Beta-Sinensal
ms131	8	Ala-val
ms139	8	Val-pro
ms089	8	N-acetylglutamine
ms070	8	Gamma-glutamylglycine
ms529	8	Indole-3-carboxaldehyde
ms054	8	8-Amino-7-oxononanoate
ms132	8	Asp-ala
ms295	8	Azelate
ms319	8	Kynurenic acid
ms007	8	Indole
ms006	8	5-Methoxyindoleacetate
ms317	8	Indolelactate
ms528	8	Indole-3-acrylic acid
ms034	8	L-Tryptophan
ms324	8	Methylitaconate
ms284	8	3-methyl-Oxobutanoate
ms086	8	N6,N6,N6-trimethyllysine
ms341	8	Xanthurenic acid
ms328	8	Phthalic acid
ms435	8	Delphinidin 3-O-galactoside chloride
ms554	8	Nicotinamide-Adenine-Dinucleotide
ms344	8	D-Cellobiose
ms261	8	D-Sorbitol
ms345	8	Glucose
ms128	8	N-Acetylcysteine
ms283	8	3-Methylglutaconate
ms569	8	L-Ascorbic acid
ms366	8	4.7.10-Trioxa-1.13-tridecanediamine
ms294	8	Alpha-ketoglutarate
ms329	8	Phytic acid
ms313	8	Geniposidic acid
ms572	8	Phylloquinol
ms395	8	Myoinositol
ms118	8	Ser+4hexoside
ms039	8	Serine
ms551	8	Rehmaionoside C
ms577	8	Pantothenic acid
ms532	8	Zeatin
ms359	8	N-Acetyl-D-glucosamine

## Sheet: Table S5
Table S5. The partial least-squares discriminant analysis (PLS-DA) loading values of the known compounds obtained from analysis of metabolite profiles of the seven species
Meta ID	p1	p2	p1+p2	Compound	Identification
ms167	0.0653696	0.0450676	0.110437	CDP-choline	Lipids
ms576	0.0431168	0.0629449	0.106062	Nicotinic acid	Vitamins and Cofactor derivates
ms419	0.0748026	0.0312474	0.10605	Chrysoeriol	Phenylpropanoids
ms127	0.0727782	0.0307104	0.103489	γ-Glu-Cys	Amino acid / derivative
ms402	0.0171099	0.0861787	0.103289	4-Hydroxybenzaldehyde	Phenylpropanoids
ms045	0.0723233	0.0306876	0.103011	(5-L-Glutamyl)-L-amino acid	Amino acid / derivative
ms538	0.0767818	0.0237402	0.100522	24,25-Dihydrolanosterol	Terpenoids
ms389	0.0600793	0.0360856	0.0961649	Trimethylamine oxide	Others
ms336	0.0571663	0.0375465	0.0947127	Suberic Acid	Organic acid and sugar
ms514	0.0605555	0.0319355	0.092491	Vanillin	Phenylpropanoids
ms272	0.0652183	0.0250773	0.0902955	2-Oxogluconic acid	Organic acid and sugar
ms105	0.059349	0.0302577	0.0896067	Oxidized Glutathione	Amino acid / derivative
ms282	0.00584563	0.0825281	0.0883737	3-Hydroxyanthranilic acid	Organic acid and sugar
ms083	0.00761312	0.0804408	0.0880539	L-Homocitrulline	Amino acid / derivative
ms427	0.0330094	0.0543376	0.0873469	C-pentosyl-luteolin O-hexoside	Phenylpropanoids
ms012	0.0655492	0.0216973	0.0872465	Allantoin	Alkaloids
ms215	0.0359142	0.0505879	0.0865021	5-Methylcytosine	Nucleic / derivative
ms549	0.0627414	0.0236579	0.0863993	Squalene	Terpenoids
ms368	0.0623301	0.0238	0.0861302	5-deoxo-ent-10-oxodepressin	Others
ms409	0.0522295	0.0338203	0.0860498	Apigenine-6,8-Di-C-glucoside	Phenylpropanoids
ms269	0.044626	0.0414067	0.0860326	2-Aminoethanesulfonic acid	Organic acid and sugar
ms169	0.0648529	0.0202033	0.0850562	Cis-10-Pentadecenoic acid	Lipids
ms405	-0.000139257	0.0842052	0.0840659	Acetovanillone	Phenylpropanoids
ms562	0.0205539	0.0630453	0.0835992	Aminoimidazole ribotide	Vitamins and Cofactor derivates
ms585	0.0667468	0.0166229	0.0833697	Thiamine	Vitamins and Cofactor derivates
ms355	0.0601573	0.0216855	0.0818428	DIMBOA glucoside	Organic acid and sugar
ms423	0.00846925	0.0731056	0.0815749	Coniferaldehyde	Phenylpropanoids
ms515	0.0571445	0.0241313	0.0812758	Vitexin	Phenylpropanoids
ms553	-0.00456377	0.0849288	0.080365	Pantetheine	Vitamins and Cofactor derivates
ms530	0.0679133	0.0123368	0.0802501	Indole-3-carboxylic	Phytohormone
ms439	0.0430283	0.0367148	0.0797431	Hydroxyphenyllactic acid	Phenylpropanoids
ms340	0.0364687	0.0429581	0.0794267	Urate	Organic acid and sugar
ms149	0.0595875	0.0192401	0.0788275	Monopalmitin	Lipids
ms460	0.0549889	0.0236419	0.0786308	Isovitexin	Phenylpropanoids
ms408	0.0471999	0.0311668	0.0783667	Schaftoside	Phenylpropanoids
ms462	0.048511	0.0288473	0.0773584	Kaempferitrin	Phenylpropanoids
ms047	0.0741033	0.00261837	0.0767217	1-Methylhistidine	Amino acid / derivative
ms207	0.0196083	0.0569268	0.0765351	1-Methyladenine	Nucleic / derivative
ms278	0.0400667	0.0362092	0.0762759	2-Picolinic acid	Organic acid and sugar
ms163	0.0602858	0.0155518	0.0758376	Arachidic acid	Lipids
ms407	0.0444333	0.0312545	0.0756878	Isoschaftoside	Phenylpropanoids
ms208	0.0386018	0.0368111	0.0754129	2'-Deoxyadenosine	Nucleic / derivative
ms093	0.0495954	0.0258054	0.0754008	N-Acetyl-L-tyrosine	Amino acid / derivative
ms068	0.0206292	0.0546827	0.0753119	Gamma-glutamyl glutamine	Amino acid / derivative
ms166	0.0747624	0.000366573	0.0751289	Campesterol	Lipids
ms353	0.0266676	0.048287	0.0749546	Lycoperodine	Organic acid and sugar
ms494	0.043113	0.0314513	0.0745643	Protocatechuic aldehyde	Phenylpropanoids
ms265	0.0615514	0.0128748	0.0744261	(9Z,11E)-(13S)-13-Hydroperoxyoctadeca-9,11-dienoic acid	Organic acid and sugar
ms133	0.0680377	0.00636238	0.0744001	Cys-his	Amino acid / derivative
ms201	0.0600801	0.0143172	0.0743974	Phytanic acid	Lipids
ms187	0.0627576	0.0116373	0.0743949	Nervonate	Lipids
ms165	0.0342535	0.0399498	0.0742033	Calcitetrol	Lipids
ms579	-2.60443e-05	0.0739417	0.0739156	Pyridoxamine	Vitamins and Cofactor derivates
ms196	0.0266843	0.0468254	0.0735097	Sphinganine	Lipids
ms376	0.0394607	0.0337325	0.0731932	Futalosine	Others
ms148	0.0728292	0.000285912	0.0731151	1-Oleoyl-sn-glycero-3-phosphocholine	Lipids
ms536	0.0551817	0.0178199	0.0730017	2,6-Dimethyl-7-octene-2,3,6-triol	Terpenoids
ms203	0.0423777	0.0298578	0.0722355	Hepoxilin B3	Lipids
ms113	0.0426852	0.02912	0.0718052	S-(methyl)glutathione	Amino acid / derivative
ms382	0.0621882	0.00892884	0.071117	Ophthalmate	Others
ms413	-0.0220586	0.0925996	0.070541	Caffeic acid	Phenylpropanoids
ms526	0.0636831	0.00659151	0.0702746	IAA	Phytohormone
ms287	0.059845	0.0102736	0.0701186	4-Hydroxy-6-methylquinoline-3-carboxylic acid	Organic acid and sugar
ms242	0.010908	0.0589653	0.0698733	Xanthine	Nucleic / derivative
ms564	0.0259536	0.0433591	0.0693128	Bisnorbiotin	Vitamins and Cofactor derivates
ms160	0.0476468	0.0215275	0.0691742	9,10-Dihydroxystearate	Lipids
ms426	0.0338199	0.0353313	0.0691513	C-Pentosyl-apigenin O-hexoside	Phenylpropanoids
ms183	0.0622854	0.00607827	0.0683637	Margaric Acid	Lipids
ms231	-0.00350668	0.0715799	0.0680732	Hypoxanthine	Nucleic / derivative
ms347	0.0692563	-0.00174516	0.0675112	Rhamnose	Organic acid and sugar
ms108	-0.0221213	0.0895209	0.0673996	Phenylacetyl-L-glutamine	Amino acid / derivative
ms193	0.0648896	0.00248753	0.0673772	Prostaglandin D2	Lipids
ms578	0.0628625	0.00403176	0.0668943	Phosphoryl choline	Vitamins and Cofactor derivates
ms466	0.0558996	0.0108932	0.0667928	Luteolin 6-C-glucoside	Phenylpropanoids
ms509	0.0550474	0.0114403	0.0664876	Tricin 7-O-hexoside	Phenylpropanoids
ms159	0.0597118	0.0067583	0.0664701	8-[(1R,2R)-3-Oxo-2-{(Z)-pent-2-enyl}cyclopentyl]octanoate	Lipids
ms082	0.0644187	0.00178581	0.0662045	Leucylglutamine	Amino acid / derivative
ms447	0.0604232	0.00571117	0.0661344	Farnesyl acetone	Phenylpropanoids
ms024	-0.00159372	0.0674051	0.0658113	L-Lysine	Amino acid / derivative
ms387	-0.0113171	0.0770731	0.065756	Selgin C-hexoside	Others
ms075	0.0222474	0.0433366	0.065584	Glutathionereducedform	Amino acid / derivative
ms417	0.0350405	0.0300495	0.0650899	C-Hexosyl-C-pentosyl-apigenin	Phenylpropanoids
ms555	0.0607976	0.00419222	0.0649898	Acetyl-CoA	Vitamins and Cofactor derivates
ms449	0.0592299	0.0051923	0.0644222	Feruloyl putrescine derivative	Phenylpropanoids
ms304	0.0460799	0.0183073	0.0643872	Dihydroferulic acid	Organic acid and sugar
ms580	-0.0171221	0.0802586	0.0631364	Pyridoxate	Vitamins and Cofactor derivates
ms339	0.0607237	0.00219043	0.0629142	2,4-Hexadienedioic acid	Organic acid and sugar
ms565	0.0455743	0.0169679	0.0625423	Carbachol	Vitamins and Cofactor derivates
ms084	0.0365397	0.0258202	0.0623599	N-[Methyl(7H-purin-6-yl)carbamoyl]-L-threonine	Amino acid / derivative
ms229	0.0450747	0.0172666	0.0623413	Guanine	Nucleic / derivative
ms210	0.0636317	-0.00175181	0.0618799	2'-Deoxyinosine-5'-monophosphate	Nucleic / derivative
ms010	0.0684798	-0.00708551	0.0613943	6-Hydroxy-3-succinoylpyridine	Alkaloids
ms453	0.0408639	0.0204422	0.0613061	Genkwanin	Phenylpropanoids
ms464	0.0314668	0.0294023	0.0608691	Laxichalcone	Phenylpropanoids
ms185	0.0514463	0.00929618	0.0607425	MG 18:1	Lipids
ms508	0.0523322	0.00812435	0.0604566	Tricin 5-O-hexoside	Phenylpropanoids
ms451	0.00783224	0.0522865	0.0601187	Forsythoside A	Phenylpropanoids
ms420	0.0544717	0.00531108	0.0597828	Chrysoeriol 5-O-hexoside	Phenylpropanoids
ms182	0.0326345	0.0270356	0.0596701	lysoPS 18:1	Lipids
ms192	-0.0287327	0.0881083	0.0593756	phytosphingosine	Lipids
ms307	0.0549444	0.00414621	0.0590906	D-Pantothenic acid calcium salt	Organic acid and sugar
ms176	0.051549	0.00737773	0.0589267	Heptadecatrienoic acid	Lipids
ms174	0.0504753	0.00833124	0.0588066	Ergosterol	Lipids
ms060	0.0693794	-0.0105944	0.058785	Asn+2hexoside	Amino acid / derivative
ms195	0.0501168	0.00849189	0.0586087	Prostaglandin J2	Lipids
ms015	-0.0310529	0.0894686	0.0584156	Genostrychnine	Alkaloids
ms155	0.0553557	0.00299374	0.0583495	2-Aminoheptanoate	Lipids
ms234	0.0458952	0.0122569	0.0581521	Isoguanine	Nucleic / derivative
ms141	0.0501989	0.00737088	0.0575698	trans-Vaccenic acid	Lipids
ms190	-0.0278557	0.0853052	0.0574495	O-Phosphocholine	Lipids
ms505	0.0471239	0.00994117	0.057065	Syringic acid	Phenylpropanoids
ms557	-0.0241734	0.0811089	0.0569356	4-Pyridoxic acid	Vitamins and Cofactor derivates
ms096	-0.0114833	0.0679367	0.0564534	N-Acetylputrescine	Amino acid / derivative
ms254	0.0377839	0.0183238	0.0561076	6-Phosphogluconic acid	Organic acid and sugar
ms136	0.0348217	0.021216	0.0560377	Met-ile	Amino acid / derivative
ms129	0.0216439	0.0343103	0.0559542	Nicotinuric acid	Amino acid / derivative
ms250	0.045426	0.0104636	0.0558896	Feruloyl-acetyl O-lichenin	Organic acid and sugar
ms498	0.0409423	0.0147794	0.0557216	Rhoifolin	Phenylpropanoids
ms381	0.0542989	0.00124045	0.0555394	O-Phosphorylethanolamine	Others
ms371	0.0386134	0.0168549	0.0554683	Carnitine	Others
ms171	0.0491474	0.00607237	0.0552197	cis-9,10-Epoxystearic acid	Lipids
ms442	0.0445284	0.0101746	0.054703	Epicatechin O-hexoside derivative	Phenylpropanoids
ms224	0.0325466	0.0220927	0.0546393	Adenosine O-ribose	Nucleic / derivative
ms188	0.0490211	0.00554204	0.0545631	Oleic Acid	Lipids
ms111	0.0439836	0.00877102	0.0527547	Putrescine derivative	Amino acid / derivative
ms014	0.0428175	0.00987429	0.0526918	2''.6''-O-Diacetyloninin	Alkaloids
ms073	0.0413888	0.011211	0.0525998	Gamma-glutamylvaline	Amino acid / derivative
ms076	0.0628965	-0.0105353	0.0523612	Gly+2hexoside	Amino acid / derivative
ms418	0.0462497	0.00594087	0.0521906	C-hexosyl-luteolin O-pentoside	Phenylpropanoids
ms457	0.0341818	0.0177415	0.0519233	Isorhoifolin	Phenylpropanoids
ms016	-0.0134703	0.0651173	0.051647	Agmatine	Amino acid / derivative
ms318	0.0477224	0.0035791	0.0513015	Inositol pentakisphosphate	Organic acid and sugar
ms587	0.0166364	0.0346467	0.0512831	25-Hydroxyvitamin D3	Vitamins and Cofactor derivates
ms574	0.0478496	0.00273767	0.0505873	Reduced Vitamin K	Vitamins and Cofactor derivates
ms100	0.0383226	0.0120164	0.0503389	N-Hydroxy-L-tryptophan	Amino acid / derivative
ms013	-0.0349052	0.0845268	0.0496216	Allopurinol	Alkaloids
ms106	0.0406314	0.00878343	0.0494149	p-Coumaroylserotonin	Amino acid / derivative
ms256	0.047162	0.00219029	0.0493523	D-Melezitose	Organic acid and sugar
ms335	0.0516928	-0.00357348	0.0481193	Stachydrine	Organic acid and sugar
ms513	0.046875	0.00114624	0.0480213	Tricin O-sinapoylhexoside	Phenylpropanoids
ms575	-0.0280775	0.0759693	0.0478918	Nicotinamide	Vitamins and Cofactor derivates
ms017	0.0506557	-0.00281852	0.0478372	Beta-Alanine	Amino acid / derivative
ms186	0.0434813	0.00430839	0.0477897	MG 18:2	Lipids
ms510	0.046448	0.00119222	0.0476402	Tricin O-glucuronide-O-hexoside	Phenylpropanoids
ms360	-0.0366387	0.0841479	0.0475092	2,6-Diaminopimelic acid	Organic acid and sugar
ms249	0.0451807	0.00206327	0.0472439	Ferulic acid O-lichenin	Organic acid and sugar
ms217	-0.0313831	0.0786169	0.0472338	7-Methylguanine	Nucleic / derivative
ms306	0.0393307	0.00772611	0.0470568	Dodecanedioic acid	Organic acid and sugar
ms267	0.0405758	0.00629644	0.0468722	5-Hydroxyindole-3-acetic acid	Organic acid and sugar
ms156	0.0466287	0.000144557	0.0467733	2-Linoleoylglycerol (18:2)	Lipids
ms448	0.0595777	-0.013619	0.0459588	Ferulic acid	Phenylpropanoids
ms411	0.04314	0.00265717	0.0457971	Biflorin	Phenylpropanoids
ms081	-0.00648212	0.0520625	0.0455804	Kinurenine	Amino acid / derivative
ms346	0.0575492	-0.013183	0.0443662	Maltotriose	Organic acid and sugar
ms458	0.0437453	0.00038438	0.0441296	Isoscoparin 2''-(6-(E)-ferulylglucoside)	Phenylpropanoids
ms061	0.0656173	-0.0216406	0.0439767	Asp+2hexoside	Amino acid / derivative
ms517	-0.0407657	0.0846769	0.0439112	Feruloylagmatine	Phenylpropanoids
ms561	0.0372403	0.00663441	0.0438747	Acetylcholine	Vitamins and Cofactor derivates
ms194	0.037839	0.00596794	0.043807	Prostaglandin F2alpha	Lipids
ms038	0.00244042	0.0413398	0.0437802	Saccharopine	Amino acid / derivative
ms286	0.0361659	0.007446	0.0436119	4-Guanidinobutyric acid	Organic acid and sugar
ms544	0.0407457	0.00279632	0.043542	Oryzalexin C	Terpenoids
ms277	0.0395305	0.00380431	0.0433348	2-O-p-Coumaroylhydroxycitric acid	Organic acid and sugar
ms524	0.0387097	0.00377647	0.0424861	Gibberellin A20	Phytohormone
ms523	0.0570171	-0.0145774	0.0424397	1-Aminocyclopropanecarboxylic acid	Phytohormone
ms525	0.0412348	0.000992822	0.0422276	Gibberellin A24	Phytohormone
ms180	0.0395369	0.00265322	0.0421901	Ethyl linolenate	Lipids
ms541	0.0414778	0.000697105	0.0421749	Hydroxy-ionone-O-hexoside	Terpenoids
ms378	0.0408623	0.00130809	0.0421703	Leukotriene B4	Others
ms425	0.0418421	7.30786e-05	0.0419152	C-pentosyl-apeignin O-feruloylhexoside	Phenylpropanoids
ms200	0.0178438	0.0237525	0.0415962	Beta-Sitosterol	Lipids
ms226	-0.0395501	0.0810661	0.041516	Cytosine	Nucleic / derivative
ms247	0.0416776	-0.000244388	0.0414332	1-O-Sinapoylglucose	Organic acid and sugar
ms511	0.041783	-0.000363288	0.0414197	Tricin O-hexosyl-O-hexoside	Phenylpropanoids
ms266	0.0413562	4.54721e-05	0.0414017	1-Feruloyl-5-caffeoylquinic acid	Organic acid and sugar
ms446	0.0413349	1.08841e-05	0.0413458	Esculin	Phenylpropanoids
ms547	0.0398554	0.00141856	0.0412739	Pimara-7,15-diene 3b,6b,19-triol	Terpenoids
ms416	0.0424905	-0.0012223	0.0412682	C-Hexosyl-apigenin O-feruloylhexoside	Phenylpropanoids
ms552	0.0417794	-0.000516246	0.0412632	Ent-10-Oxodepressin	Terpenoids
ms080	0.0414716	-0.00020936	0.0412623	Indole-3-acetyl-DL-aspartic acid	Amino acid / derivative
ms542	0.0412067	-2.23351e-05	0.0411843	Momilactone A	Terpenoids
ms288	0.0459212	-0.00476818	0.041153	4-Imidazoleacetate	Organic acid and sugar
ms140	0.0412447	-0.000231791	0.0410129	Arg-trp	Amino acid / derivative
ms218	-0.0291747	0.0698698	0.0406951	8-Hydroxyguanosine	Nucleic / derivative
ms248	0.0418719	-0.00121979	0.0406521	Ferulic acid O-hexoside	Organic acid and sugar
ms461	0.0418663	-0.0014979	0.0403684	Isovitexin 7-O-beta-[6'''-O-(E)-p-feruloyl]glucoside	Phenylpropanoids
ms197	0.0404886	-0.000391854	0.0400967	Tricosanoic acid	Lipids
ms545	-0.0394022	0.0792072	0.039805	Peimine	Terpenoids
ms252	0.04628	-0.00650242	0.0397775	Xanthurenic acid O-hexoside	Organic acid and sugar
ms065	-0.0431214	0.0828668	0.0397454	Dimethylarginine	Amino acid / derivative
ms177	0.0399355	-0.0006949	0.0392406	Hexacosanoic	Lipids
ms178	0.0394828	-0.000451074	0.0390317	L-Ascorbic acid-2-glucoside	Lipids
ms152	0.0426414	-0.00372202	0.0389194	2,2-Bis(pentanoyloxy)ethyl 2-(trimethylammonio)ethyl phosphate	Lipids
ms476	-0.0408331	0.0796316	0.0387985	N-Feruloyl putrescine	Phenylpropanoids
ms290	0.0548469	-0.016293	0.0385539	6-Oxopiperidine-2-carboxylate	Organic acid and sugar
ms120	0.0412571	-0.00272068	0.0385364	S-Sulfo-L-cysteine	Amino acid / derivative
ms179	0.0308568	0.00764399	0.0385008	Lignoceric Acid/Tetracosanoic Acid(C24:0)	Lipids
ms067	-0.0433747	0.0815477	0.038173	Dopamine	Amino acid / derivative
ms373	0.046003	-0.00797305	0.0380299	Crepenynate	Others
ms142	0.0400729	-0.00208709	0.0379859	13,16-Docosadienoic acid	Lipids
ms092	0.0477073	-0.0098354	0.0378719	N-Acetyl-L-glutamic acid	Amino acid / derivative
ms033	-0.0438614	0.081058	0.0371966	L-Theanine	Amino acid / derivative
ms474	-0.0422643	0.0793036	0.0370393	N-Benzoyltryptamine	Phenylpropanoids
ms162	0.0407471	-0.00421736	0.0365298	Alpha-Tocopherolquinone	Lipids
ms450	-0.0370023	0.0733004	0.0362981	Feruloyl putrescine O-hexoside	Phenylpropanoids
ms087	-0.0427757	0.0787715	0.0359959	N6-Acetyl-L-lysine	Amino acid / derivative
ms390	0.0376442	-0.00193475	0.0357094	Trioxilin B3	Others
ms237	-0.04083	0.0759549	0.0351249	Thymine	Nucleic / derivative
ms531	-0.0429054	0.0780202	0.0351148	trans-Zeatin N-glucoside	Phytohormone
ms198	0.0395773	-0.00485566	0.0347216	Trioxilin A3	Lipids
ms184	0.0536294	-0.019004	0.0346254	MG 18:0	Lipids
ms181	0.0279131	0.00653148	0.0344445	Linoleoyl ethanolamide	Lipids
ms465	0.054886	-0.0205425	0.0343435	Limocitrin O-hexoside	Phenylpropanoids
ms130	0.038828	-0.00466732	0.0341607	Alanylisoleucine	Amino acid / derivative
ms550	0.0402972	-0.0063579	0.0339393	Sugiol	Terpenoids
ms227	-0.0421409	0.0760296	0.0338886	Deoxyribose 5-phosphate	Nucleic / derivative
ms151	0.0538709	-0.0200203	0.0338506	1-Stearoyl-sn-glycero-3-phosphocholine	Lipids
ms230	-0.0456038	0.0793812	0.0337774	Guanosine	Nucleic / derivative
ms301	-0.0430734	0.0767535	0.0336802	Coumaric acid	Organic acid and sugar
ms088	-0.0422314	0.0758594	0.033628	N-Acetyl-5-hydroxytryptamine	Amino acid / derivative
ms126	-0.0451645	0.0787615	0.033597	GABA	Amino acid / derivative
ms240	-0.0356405	0.0692286	0.0335882	Uridine	Nucleic / derivative
ms363	-0.0452195	0.0784598	0.0332403	2,5-Dihydroxypyridine	Others
ms206	0.0540796	-0.0209089	0.0331708	LysoPE 18:1	Lipids
ms292	0.0271886	0.00542109	0.0326097	Adipic acid	Organic acid and sugar
ms147	0.0431939	-0.0106024	0.0325915	1-Oleoyl-2-linoleoyl-GPC (18:1/18:2)	Lipids
ms085	-0.0460823	0.078611	0.0325287	N1-Acetylspermine	Amino acid / derivative
ms008	-0.0462797	0.0787496	0.0324699	1,4-Dihydro-1-methyl-4-oxo-3-pyridinecarboxamide	Alkaloids
ms243	-0.0463277	0.0787896	0.0324619	Xanthosine	Nucleic / derivative
ms384	-0.0432106	0.075585	0.0323744	p-Nitroaniline	Others
ms225	-0.0462582	0.0782413	0.0319831	Cytidine	Nucleic / derivative
ms251	-0.0412012	0.0716153	0.0304141	p-Coumaroyl-D-glucose	Organic acid and sugar
ms110	-0.0474365	0.0773028	0.0298663	Putrescine	Amino acid / derivative
ms040	-0.0475864	0.076915	0.0293286	Tryptamine	Amino acid / derivative
ms568	-0.047622	0.0768543	0.0292323	L-Ascorbate	Vitamins and Cofactor derivates
ms211	-0.0478245	0.076973	0.0291485	3'-Dephosphocoenzyme A	Nucleic / derivative
ms056	0.0357843	-0.00666126	0.029123	Alanylleucine	Amino acid / derivative
ms471	-0.0476744	0.0766146	0.0289402	Naringein chalcone	Phenylpropanoids
ms391	0.040745	-0.011912	0.028833	Troxerutin	Others
ms486	-0.0477932	0.0764908	0.0286977	Pinobanksin	Phenylpropanoids
ms556	-0.0450141	0.0734073	0.0283932	2-Methylnicotinamide	Vitamins and Cofactor derivates
ms362	-0.0481038	0.0763656	0.0282618	Chlorogenic Acid	Organic acid and sugar
ms271	-0.0482976	0.0757849	0.0274872	2-Isopropylmalate	Organic acid and sugar
ms365	-0.0459265	0.0733614	0.0274349	3-(4-Hydroxyphenyl)-propionic acid	Others
ms244	-0.0490501	0.0763565	0.0273064	Beta-Nicotinamide mononucleotide	Nucleic / derivative
ms119	-0.0484013	0.0756752	0.0272739	Serotonin	Amino acid / derivative
ms298	-0.0486972	0.0757511	0.0270539	Chlorogenic acid	Organic acid and sugar
ms063	-0.0209851	0.0480302	0.0270451	Beta-homothreonine	Amino acid / derivative
ms285	-0.0453648	0.0722491	0.0268844	4-Coumarate	Organic acid and sugar
ms216	-0.0487626	0.0755222	0.0267595	6-Hydroxy-N-methylmyosmine	Nucleic / derivative
ms220	-0.0434282	0.0700723	0.0266441	Adenosine	Nucleic / derivative
ms091	0.0430608	-0.0164975	0.0265633	N-acetylhistidine	Amino acid / derivative
ms028	-0.0490123	0.075527	0.0265148	L-Glutamic acid	Amino acid / derivative
ms154	0.0359612	-0.0101064	0.0258548	22-Oxodocosanoate	Lipids
ms199	0.0412901	-0.0154861	0.025804	Alpha-Linolenic acid	Lipids
ms302	0.0414442	-0.0158067	0.0256375	D-Gluconic acid delta-lactone	Organic acid and sugar
ms424	-0.0494916	0.0751162	0.0256246	Coniferin	Phenylpropanoids
ms260	-0.00074183	0.0263214	0.0255796	Dihydrozeatin-O-glucoside	Organic acid and sugar
ms138	-0.0459494	0.0715221	0.0255726	Tyr-ser	Amino acid / derivative
ms232	-0.0457997	0.0711502	0.0253504	Inosine	Nucleic / derivative
ms506	-0.0485472	0.0738442	0.025297	Syringin	Phenylpropanoids
ms079	-0.0460406	0.0712441	0.0252034	Homocystine	Amino acid / derivative
ms333	0.0340478	-0.00952514	0.0245227	Sebacate	Organic acid and sugar
ms095	-0.0503822	0.0747558	0.0243736	N-Acetyl-N-formyl-5-methoxykynurenamine	Amino acid / derivative
ms475	-0.0469095	0.0709767	0.0240672	N-Cinnamoyltyramine	Phenylpropanoids
ms018	-0.0482566	0.0722222	0.0239657	DL-Aspartic acid	Amino acid / derivative
ms066	-0.0488488	0.0726656	0.0238168	DL-Alanyl-DL-phenylalanine	Amino acid / derivative
ms507	0.00183376	0.021868	0.0237017	Tangeretin	Phenylpropanoids
ms316	-0.0397892	0.0633447	0.0235556	Homogentisic acid	Organic acid and sugar
ms104	0.010048	0.0134942	0.0235421	O-Acetyl-L-serine	Amino acid / derivative
ms343	0.0504048	-0.0270682	0.0233366	Cellotriose	Organic acid and sugar
ms537	0.0340668	-0.0108448	0.023222	20-Carboxy-leukotriene B4	Terpenoids
ms003	-0.0519117	0.0744424	0.0225307	Nicotine	Alkaloids
ms204	0.0328491	-0.0106592	0.0221899	1-Eicosanol	Lipids
ms213	-0.052856	0.074409	0.021553	Methylthioadenosine	Nucleic / derivative
ms563	-0.0505777	0.0718689	0.0212912	Biotin	Vitamins and Cofactor derivates
ms483	0.0393992	-0.0185403	0.0208589	p-Coumaric acid	Phenylpropanoids
ms022	-0.0500799	0.0708158	0.0207359	L-Tyrosine	Amino acid / derivative
ms397	0.0387084	-0.0187997	0.0199087	2-(Formylamino)benzoic acid	Phenylpropanoids
ms052	-0.0457583	0.065164	0.0194057	5-Aminovaleric acid	Amino acid / derivative
ms223	-0.0510122	0.0699274	0.0189153	Adenosine 5'-monophosphate	Nucleic / derivative
ms112	0.0473329	-0.0284317	0.0189011	Pyroglutamine	Amino acid / derivative
ms051	-0.0519792	0.0702359	0.0182567	4-Hydroxy-L-threonine	Amino acid / derivative
ms429	0.0327083	-0.0148477	0.0178606	Cyanidin 3-O-glucoside	Phenylpropanoids
ms246	-0.0514568	0.0692583	0.0178015	Inosine 5'-monophosphate	Nucleic / derivative
ms479	0.0372915	-0.0201031	0.0171885	N-p-Coumaroylputrescine derivative	Phenylpropanoids
ms437	0.0353776	-0.018579	0.0167987	Diosmetin	Phenylpropanoids
ms504	-0.0544266	0.0711711	0.0167445	Spinosin	Phenylpropanoids
ms279	-0.043862	0.0603951	0.0165331	3-Amino-1-propanesulfonic acid	Organic acid and sugar
ms189	0.0228106	-0.00634447	0.0164661	Oleoyl ethanolamide	Lipids
ms308	-0.0443273	0.0605145	0.0161872	D-Pipecolinic acid	Organic acid and sugar
ms482	-0.0454997	0.0613951	0.0158955	Paeonol	Phenylpropanoids
ms019	0.0248597	-0.00922052	0.0156392	D-Pyrrolidine-2-carboxylic acid	Amino acid / derivative
ms325	-0.0488309	0.064157	0.0153262	Ornithine	Organic acid and sugar
ms586	-0.0532348	0.0682748	0.01504	1-Methylnicotinamide	Vitamins and Cofactor derivates
ms115	-0.0556103	0.0706499	0.0150396	S-Adenosyl-L-methionine	Amino acid / derivative
ms239	-0.0493768	0.0640959	0.0147191	Uracil	Nucleic / derivative
ms090	0.0355876	-0.0214002	0.0141873	N-Acetyl-L-glycine	Amino acid / derivative
ms077	0.0384348	-0.0242602	0.0141747	Gly+4hexoside	Amino acid / derivative
ms273	-0.0545737	0.068236	0.0136623	2-Methyl-3-hydroxy-5-formylpyridine-4-carboxylate	Organic acid and sugar
ms157	0.0191704	-0.00575517	0.0134152	2-Methoxy-hexadecenoic acid	Lipids
ms369	0.0351646	-0.0221309	0.0130337	AKD 2B1	Others
ms222	-0.0523177	0.0646907	0.012373	Adenosine 3'-monophosphate	Nucleic / derivative
ms109	0.0256449	-0.0139553	0.0116896	Pro+2hexoside	Amino acid / derivative
ms422	0.0446753	-0.0339325	0.0107428	Cinnamaldehyde	Phenylpropanoids
ms114	0.0192255	-0.00863824	0.0105873	S-Adenosylhomocysteine	Amino acid / derivative
ms358	0.0383534	-0.0290716	0.0092818	Dulcitol	Organic acid and sugar
ms164	0.0330367	-0.0241977	0.00883899	Behenic Acid（C22:0）	Lipids
ms522	0.0319865	-0.0244047	0.00758174	C-Hexosyl-luteolin O-feruloylhexoside	Phenylpropanoids
ms280	0.0106726	-0.00314061	0.00753199	3-Hydroxy-3-methyl butyric acid	Organic acid and sugar
ms546	-0.0492238	0.0564676	0.00724375	Phytocassane E	Terpenoids
ms319	-0.0299533	0.0350061	0.00505285	Kynurenic acid	Organic acid and sugar
ms438	0.0163321	-0.0124106	0.00392149	Diosmin	Phenylpropanoids
ms007	-0.0307422	0.0345893	0.00384709	Indole	Alkaloids
ms299	0.0124807	-0.00878023	0.00370049	Chorismate	Organic acid and sugar
ms001	0.00947781	-0.00668325	0.00279455	Betaine	Alkaloids
ms173	0.0131266	-0.0106779	0.00244863	Dihydrojasmonic acid	Lipids
ms264	-0.0554341	0.0577011	0.00226702	N(6)-(N-Methyl-N-threonylcarbamoyl) adenosine	Organic acid and sugar
ms414	-0.0585569	0.0601405	0.00158355	Calceorioside B	Phenylpropanoids
ms235	-0.0134899	0.0147862	0.0012963	N6-Succinyladenosine	Nucleic / derivative
ms443	-0.0587398	0.0600109	0.00127105	Eriodictyol 7-O-glucoside	Phenylpropanoids
ms053	-0.0585766	0.0598182	0.00124155	5-Oxoproline	Amino acid / derivative
ms150	0.0217968	-0.0207636	0.0010333	1-Stearoyl-2-oleoyl-GPC (18:0/18:1)	Lipids
ms089	-0.0333624	0.0338255	0.000463097	N-acetylglutamine	Amino acid / derivative
ms330	-0.0587271	0.0588693	0.000142181	Pipecolate	Organic acid and sugar
ms041	0.0159165	-0.0162649	-0.000348316	Tryptophol	Amino acid / derivative
ms048	0.00671483	-0.00715914	-0.000444306	2,3-dimethylsuccinic acid	Amino acid / derivative
ms558	0.0354684	-0.0363342	-0.000865769	5-Phosphoribosylamine	Vitamins and Cofactor derivates
ms132	-0.0337818	0.0321087	-0.00167311	Asp-ala	Amino acid / derivative
ms295	-0.0331617	0.0313615	-0.00180022	Azelate	Organic acid and sugar
ms006	-0.0322123	0.0304053	-0.00180701	5-Methoxyindoleacetate	Alkaloids
ms529	-0.033535	0.0316637	-0.00187131	Indole-3-carboxaldehyde	Phytohormone
ms139	-0.0344407	0.0325625	-0.00187823	Val-pro	Amino acid / derivative
ms284	-0.0285427	0.0265881	-0.00195462	3-methyl-Oxobutanoate	Organic acid and sugar
ms581	-0.0583683	0.0563543	-0.002014	Pyridoxine	Vitamins and Cofactor derivates
ms070	-0.0337183	0.0316342	-0.00208406	Gamma-glutamylglycine	Amino acid / derivative
ms401	-0.0175878	0.0150517	-0.00253619	2-Methoxybenzoic acid	Phenylpropanoids
ms338	-0.0549086	0.0517615	-0.00314715	Hydroxymalonate	Organic acid and sugar
ms221	-0.0544044	0.0512288	-0.00317562	Adenosine 2'-monophosphate	Nucleic / derivative
ms054	-0.0340824	0.0308838	-0.00319866	8-Amino-7-oxononanoate	Amino acid / derivative
ms276	-0.0638298	0.0605953	-0.00323451	2-Methylsuccinic acid	Organic acid and sugar
ms467	0.00100435	-0.00427594	-0.00327159	Luteolin 7-O-glucoside	Phenylpropanoids
ms398	-0.0550893	0.0517094	-0.00337987	2,3-Dihydrobenzofuran	Phenylpropanoids
ms281	0.0190885	-0.0229059	-0.00381747	3-Hydroxy-3-Methylpentanedioic acid	Organic acid and sugar
ms131	-0.0359769	0.0321013	-0.00387556	Ala-val	Amino acid / derivative
ms086	-0.0294047	0.0246412	-0.0047635	N6,N6,N6-trimethyllysine	Amino acid / derivative
ms528	-0.0327813	0.0277681	-0.00501319	Indole-3-acrylic acid	Phytohormone
ms042	-0.0550864	0.049849	-0.00523739	Tyramine	Amino acid / derivative
ms074	-0.039877	0.0345153	-0.00536171	Glutathione	Amino acid / derivative
ms352	0.0143541	-0.0197471	-0.00539296	Aminopterin	Organic acid and sugar
ms317	-0.033807	0.028374	-0.00543298	Indolelactate	Organic acid and sugar
ms034	-0.0326064	0.0270963	-0.00551013	L-Tryptophan	Amino acid / derivative
ms488	0.0265764	-0.0321151	-0.00553869	Pinostrobin	Phenylpropanoids
ms324	-0.0319946	0.0262435	-0.00575119	Methylitaconate	Organic acid and sugar
ms205	-0.0394062	0.0326315	-0.00677477	Beta-Sinensal	Lipids
ms560	-0.0154854	0.00853926	-0.00694618	6-Hydroxynicotinic acid	Vitamins and Cofactor derivates
ms121	0.0364719	-0.043449	-0.00697708	Thr+2hexoside	Amino acid / derivative
ms349	0.0103756	-0.0174441	-0.00706852	Threitol	Organic acid and sugar
ms078	-0.0560785	0.0487842	-0.00729429	Histamine	Amino acid / derivative
ms050	-0.0561564	0.048078	-0.0080784	Cysteic acid	Amino acid / derivative
ms037	0.0149462	-0.0231156	-0.0081694	Proline	Amino acid / derivative
ms275	0.031892	-0.0400884	-0.00819637	2-Methylglutaric acid	Organic acid and sugar
ms064	-0.0410435	0.0328187	-0.00822473	Cysteinylglycine	Amino acid / derivative
ms134	-0.0399039	0.0312834	-0.00862043	Cys-trp	Amino acid / derivative
ms212	0.0312349	-0.0402946	-0.00905973	5,6-Dihydro-5-methyluracil	Nucleic / derivative
ms543	0.0339343	-0.0431645	-0.00923014	Oryzalexin A	Terpenoids
ms478	-0.0155852	0.00604482	-0.0095404	Nobiletin	Phenylpropanoids
ms559	0.0268085	-0.0371878	-0.0103793	5'-Phosphoribosylglycinamide	Vitamins and Cofactor derivates
ms055	0.0383758	-0.0492138	-0.0108379	Ala+2hexoside	Amino acid / derivative
ms057	0.0132106	-0.0249977	-0.0117871	Allysine	Amino acid / derivative
ms137	-0.0394766	0.0273118	-0.0121648	Trp-cys	Amino acid / derivative
ms158	-0.00940049	-0.00327724	-0.0126777	4-Hydroxysphinganine	Lipids
ms495	-0.0545044	0.041716	-0.0127884	Prunin	Phenylpropanoids
ms202	0.0163143	-0.0296743	-0.01336	Hepoxilin A3	Lipids
ms238	-0.0637556	0.0503532	-0.0134024	UDP-glucose	Nucleic / derivative
ms351	-0.0650914	0.0516579	-0.0134335	1,3-Dihydroxyacetone	Organic acid and sugar
ms274	0.00410087	-0.0177192	-0.0136184	2-Methylene-glutarate	Organic acid and sugar
ms375	-0.0199045	0.00598083	-0.0139237	Dodecyl (dimethyl) amine oxide	Others
ms539	0.0163388	-0.0307331	-0.0143943	5-Dehydroepisterol	Terpenoids
ms062	-0.0623398	0.0474224	-0.0149175	Asp-Phe	Amino acid / derivative
ms259	-0.0660892	0.0511002	-0.0149891	D-Glucose-6-phosphate	Organic acid and sugar
ms125	0.0136368	-0.0294136	-0.0157768	valylleucine	Amino acid / derivative
ms535	-0.0147305	-0.00160755	-0.016338	14-Demethyllanosterol	Terpenoids
ms002	-0.0658918	0.0477855	-0.0181063	L-Carnitine hydrochloride	Alkaloids
ms533	-0.0491564	0.0302899	-0.0188666	Alpha-Pinene	Terpenoids
ms011	-0.0332313	0.0140008	-0.0192306	AICA	Alkaloids
ms145	0.0101799	-0.0294267	-0.0192468	1-Hexadecanol	Lipids
ms030	-0.0496762	0.0288557	-0.0208205	L-Histidine	Amino acid / derivative
ms135	-0.0388041	0.0175035	-0.0213006	Ile-leu	Amino acid / derivative
ms020	0.00566468	-0.0285933	-0.0229286	5-Methyl glutamate	Amino acid / derivative
ms341	-0.0355062	0.0124033	-0.0231029	Xanthurenic acid	Organic acid and sugar
ms512	-0.00317322	-0.0199564	-0.0231296	Tricin O-rutinoside	Phenylpropanoids
ms383	-0.0549975	0.0316617	-0.0233358	Orotic acid	Others
ms029	-0.0602108	0.0349651	-0.0252457	L-Glutamine	Amino acid / derivative
ms116	-0.00718849	-0.0185099	-0.0256984	Sarcosine	Amino acid / derivative
ms370	-0.0698997	0.0436867	-0.026213	Benzamidine	Others
ms388	-0.0656201	0.0389457	-0.0266743	Triethanolamine	Others
ms058	-0.0257454	-0.00110824	-0.0268536	Aminobutyric acid	Amino acid / derivative
ms487	0.0104601	-0.0373214	-0.0268613	Pinoresinol	Phenylpropanoids
ms305	-0.0404807	0.0136058	-0.0268749	Malic acid	Organic acid and sugar
ms170	0.0264186	-0.0538621	-0.0274435	cis-11-Eicosenoic acid(C20:1)	Lipids
ms241	-0.0643284	0.0361697	-0.0281587	Uridine-5'-diphosphate	Nucleic / derivative
ms393	0.00826615	-0.0369017	-0.0286356	Falcarinol	Others
ms374	0.00411517	-0.0329958	-0.0288806	Diethanolamine	Others
ms291	0.0111698	-0.0407358	-0.029566	8-methylthiooctyl glucosinolate	Organic acid and sugar
ms026	0.00285369	-0.032516	-0.0296623	L-Asparagine	Amino acid / derivative
ms342	-0.0706595	0.0409884	-0.0296711	Xylonate	Organic acid and sugar
ms489	-0.0574549	0.0272933	-0.0301616	Poncirin	Phenylpropanoids
ms573	-0.053597	0.0231035	-0.0304935	Pantothenol	Vitamins and Cofactor derivates
ms312	-0.0391591	0.00838345	-0.0307756	Fumaric acid	Organic acid and sugar
ms472	-0.0609857	0.0295579	-0.0314278	Naringenin	Phenylpropanoids
ms228	-0.0664217	0.0349812	-0.0314406	Flavin adenine dinucleotide	Nucleic / derivative
ms404	0.0106875	-0.042966	-0.0322785	6-MethylCoumarin	Phenylpropanoids
ms348	0.00896755	-0.0414362	-0.0324686	Stachyose	Organic acid and sugar
ms327	-0.000336492	-0.0322892	-0.0326256	Phosphate	Organic acid and sugar
ms320	-0.00748295	-0.0251491	-0.0326321	Lysine butyrate	Organic acid and sugar
ms175	-0.0336891	0.00050092	-0.0331882	Erucic Acid（C22:1n9）	Lipids
ms469	-0.0128806	-0.0215399	-0.0344205	Methyl p-coumarate	Phenylpropanoids
ms117	0.0111164	-0.046141	-0.0350246	Ser+2hexoside	Amino acid / derivative
ms209	-0.0651019	0.0298532	-0.0352487	2'-Deoxyadenosine-5'-monophosphate	Nucleic / derivative
ms473	-0.0237683	-0.0125614	-0.0363297	Narirutin	Phenylpropanoids
ms124	0.00262827	-0.0395448	-0.0369165	valylisoleucine	Amino acid / derivative
ms571	-0.0381128	0.000921256	-0.0371916	Methyl Nicotinate	Vitamins and Cofactor derivates
ms146	0.00287425	-0.0405282	-0.0376539	1-Linoleoyl-2-linolenoyl-GPC (18:2/18:3)	Lipids
ms046	0.00469972	-0.042368	-0.0376683	1,5-Diaminopentane	Amino acid / derivative
ms361	-0.0048222	-0.0329335	-0.0377557	3-[(1-Carboxyethenyl)oxy]benzoic acid	Organic acid and sugar
ms566	-0.03115	-0.00683467	-0.0379847	Choline	Vitamins and Cofactor derivates
ms258	-0.065088	0.0269649	-0.0381231	D-Fructose-1,6-biphosphate	Organic acid and sugar
ms493	-0.00996535	-0.0285048	-0.0384701	Protocatechuic acid	Phenylpropanoids
ms406	0.00235933	-0.0412025	-0.0388432	Apigenin 5-O-glucoside	Phenylpropanoids
ms035	-0.068159	0.0292476	-0.0389114	Methionine	Amino acid / derivative
ms364	-0.0353562	-0.0038632	-0.0392194	(R)-3-Hydroxybutanoate	Others
ms399	-0.00714129	-0.0321798	-0.0393211	2,5-Dihydroxybenzoic acid	Phenylpropanoids
ms532	0.0142454	-0.0535822	-0.0393368	Zeatin	Phytohormone
ms257	0.015803	-0.0556353	-0.0398323	D-Sucrose	Organic acid and sugar
ms072	-0.00105252	-0.0388357	-0.0398882	Gamma-glutamylleucine	Amino acid / derivative
ms577	0.0153647	-0.0554132	-0.0400485	Pantothenic acid	Vitamins and Cofactor derivates
ms400	0.013516	-0.0536125	-0.0400965	2-Aminobenzoic Acid	Phenylpropanoids
ms293	0.00417943	-0.0446958	-0.0405164	Allantoic acid	Organic acid and sugar
ms570	-0.0389744	-0.00228951	-0.0412639	Nicotinamide-N-oxide	Vitamins and Cofactor derivates
ms044	-0.0288697	-0.0125949	-0.0414646	Gamma-aminobutyrate	Amino acid / derivative
ms268	0.00253233	-0.0442699	-0.0417375	2-Aminoadipate	Organic acid and sugar
ms548	-0.0508923	0.00840642	-0.0424859	Roseoside	Terpenoids
ms499	-0.0504554	0.00727694	-0.0431785	Rutin	Phenylpropanoids
ms311	-0.0239688	-0.0195319	-0.0435007	Feruloylquinic acid	Organic acid and sugar
ms039	0.0047671	-0.048343	-0.0435759	Serine	Amino acid / derivative
ms501	-0.0181877	-0.0254476	-0.0436353	Shikonin	Phenylpropanoids
ms527	-0.0215347	-0.0226554	-0.0441901	Indole lactic acid	Phytohormone
ms049	-0.0348817	-0.00950168	-0.0443834	3-N-Oxalyl-L-2,3-Diaminopropanoicacid	Amino acid / derivative
ms582	-0.0187685	-0.0259369	-0.0447053	Pyridoxine O-glucoside	Vitamins and Cofactor derivates
ms005	-0.0385693	-0.00644852	-0.0450179	Trigonelline	Alkaloids
ms551	0.0215751	-0.0668457	-0.0452706	Rehmaionoside C	Terpenoids
ms036	-0.0739972	0.0285419	-0.0454553	Phenylalanine	Amino acid / derivative
ms122	-0.0236098	-0.0219283	-0.0455381	Urocanic acid	Amino acid / derivative
ms459	-0.0193703	-0.0262098	-0.0455801	Isotrifoliin	Phenylpropanoids
ms161	0.00121655	-0.0469002	-0.0456837	9-HOTrE	Lipids
ms477	-0.0492957	0.00338079	-0.0459149	Nicotiflorin	Phenylpropanoids
ms245	-0.00680081	-0.0394959	-0.0462967	Beta-Pseudouridine	Nucleic / derivative
ms377	0.0231932	-0.0697057	-0.0465124	Gastrodin	Others
ms480	-0.0386233	-0.00795519	-0.0465785	N-trans-Feruloyloctopamine	Phenylpropanoids
ms099	-0.0331841	-0.0145335	-0.0477176	N'-Formylkynurenine	Amino acid / derivative
ms025	-0.00618553	-0.0420148	-0.0482004	L-Ornithine hydrochloride	Amino acid / derivative
ms584	0.00373793	-0.0531448	-0.0494069	Sinapoylcholine	Vitamins and Cofactor derivates
ms219	7.06964e-05	-0.0496853	-0.0496146	Adenine	Nucleic / derivative
ms434	-0.062496	0.0126748	-0.0498213	Delphinidin	Phenylpropanoids
ms454	-0.0284453	-0.0219217	-0.0503671	Hesperidin	Phenylpropanoids
ms470	-0.0218912	-0.0290772	-0.0509684	Narcissoside	Phenylpropanoids
ms403	-0.00269457	-0.0485204	-0.0512149	4-Hydroxybenzoic acid	Phenylpropanoids
ms071	-0.020584	-0.0310253	-0.0516093	Gamma-glutamylisoleucine	Amino acid / derivative
ms321	-0.0235866	-0.0280518	-0.0516383	Malonate	Organic acid and sugar
ms421	-0.0264272	-0.0252905	-0.0517177	Chrysoeriol 7-O-rutinoside	Phenylpropanoids
ms380	-0.026441	-0.0253022	-0.0517432	Neohesperidin	Others
ms004	-0.00450131	-0.0475093	-0.0520106	Orange I	Alkaloids
ms296	-0.0282915	-0.02382	-0.0521115	Brevifolin carboxylic acid	Organic acid and sugar
ms432	-0.0269649	-0.0253272	-0.052292	Cyanidin O-rutinoside	Phenylpropanoids
ms396	-0.0267868	-0.0255212	-0.0523079	Gallatechin	Phenylpropanoids
ms490	-0.0268866	-0.0254801	-0.0523667	Procyanidin B1	Phenylpropanoids
ms492	-0.0269654	-0.0255569	-0.0525223	Procyanidin B3	Phenylpropanoids
ms521	-0.0269667	-0.025587	-0.0525537	Apigenin 5-(6''-p-coumarylglucoside)	Phenylpropanoids
ms412	-0.0269766	-0.025657	-0.0526336	Biorobin	Phenylpropanoids
ms456	-0.0221938	-0.0306556	-0.0528494	Isorhamnetin 3-O-neohesperidoside	Phenylpropanoids
ms328	-0.0461846	-0.00697045	-0.053155	Phthalic acid	Organic acid and sugar
ms415	-0.0272511	-0.0259803	-0.0532314	Catechin	Phenylpropanoids
ms367	-0.053874	0.000604128	-0.0532699	4-Nitrophenol	Others
ms334	-0.0307074	-0.0226014	-0.0533089	Shikimic acid	Organic acid and sugar
ms372	-0.0462405	-0.0074408	-0.0536813	Cocamidopropyl betaine	Others
ms263	-0.00959552	-0.045067	-0.0546625	Maltotetraose	Organic acid and sugar
ms441	-0.0275765	-0.0272055	-0.054782	Epicatechin	Phenylpropanoids
ms385	-0.0146986	-0.0401302	-0.0548288	Polygodial	Others
ms262	-0.0269664	-0.0279217	-0.0548881	Gluconic Acid	Organic acid and sugar
ms102	-0.0751766	0.0201876	-0.054989	N-Propionylglycine	Amino acid / derivative
ms326	-0.0280836	-0.0269073	-0.0549909	Phenyllactate	Organic acid and sugar
ms481	-0.00819382	-0.0473292	-0.055523	N-trans-p-Coumaroyloctopamine	Phenylpropanoids
ms098	-0.0288027	-0.0268397	-0.0556424	N-delta-acetylornithine	Amino acid / derivative
ms540	-0.0565491	7.51004e-05	-0.056474	Diosgenin	Terpenoids
ms191	-0.00807882	-0.048398	-0.0564768	Palmitoyl ethanolamide	Lipids
ms436	-0.0327525	-0.0237443	-0.0564968	Dihydromyricetin	Phenylpropanoids
ms567	-0.00620567	-0.0509227	-0.0571284	Heteropyrithiamine-glu	Vitamins and Cofactor derivates
ms359	-0.00284023	-0.0544329	-0.0572732	N-Acetyl-D-glucosamine	Organic acid and sugar
ms322	-0.0138487	-0.043577	-0.0574257	Mandelic acid	Organic acid and sugar
ms289	-0.0218605	-0.035574	-0.0574345	5-Hydroxyhexanoic acid	Organic acid and sugar
ms270	-0.0216243	-0.0360063	-0.0576307	2-Hydroxyisocaproic Acid	Organic acid and sugar
ms440	-0.0207746	-0.0369543	-0.057729	Echinacoside	Phenylpropanoids
ms497	-0.029993	-0.0277507	-0.0577438	Guaijaverin	Phenylpropanoids
ms583	-0.0162711	-0.0414784	-0.0577494	Riboflavin	Vitamins and Cofactor derivates
ms500	-0.0201919	-0.0377194	-0.0579113	Scopoletin	Phenylpropanoids
ms503	-0.071625	0.0133537	-0.0582713	Spermidine	Phenylpropanoids
ms519	-0.0358527	-0.0230146	-0.0588673	Naringenin-7-O-glucoside	Phenylpropanoids
ms315	-0.0300722	-0.029032	-0.0591042	Guanidinosuccinic acid	Organic acid and sugar
ms323	-0.042066	-0.017198	-0.059264	Methyl Anthranilate	Organic acid and sugar
ms123	0.0193596	-0.0786355	-0.0592759	Val+2hexoside	Amino acid / derivative
ms502	-0.00869751	-0.0507657	-0.0594632	Sinapinic acid	Phenylpropanoids
ms496	-0.0518248	-0.00764705	-0.0594718	Quercetin	Phenylpropanoids
ms314	-0.0668273	0.00734836	-0.0594789	Glutarate	Organic acid and sugar
ms354	-0.0163414	-0.0432075	-0.0595489	Orotidine	Organic acid and sugar
ms332	-0.0746318	0.0150769	-0.0595549	Quinic acid	Organic acid and sugar
ms445	-0.0227755	-0.03678	-0.0595554	Esculoside	Phenylpropanoids
ms484	-0.0289308	-0.0306253	-0.0595561	Peonidin-3-galactoside chloride	Phenylpropanoids
ms101	-0.045324	-0.0144026	-0.0597267	N-monomethylarginine	Amino acid / derivative
ms309	-0.0287376	-0.0313353	-0.0600729	D-Xylonic acid	Organic acid and sugar
ms168	-0.0100298	-0.0501594	-0.0601892	Cholesterol	Lipids
ms233	-0.0076664	-0.0527394	-0.0604058	iP9G	Nucleic / derivative
ms143	-0.0114916	-0.0497306	-0.0612222	16-Hydroxyhexadecanoic acid	Lipids
ms435	-0.051476	-0.00996439	-0.0614403	Delphinidin 3-O-galactoside chloride	Phenylpropanoids
ms455	-0.0591081	-0.00277571	-0.0618838	Hyperin	Phenylpropanoids
ms356	-0.0751164	0.0126599	-0.0624565	1,5-Anhydro-D-glucitol	Organic acid and sugar
ms097	-0.0312925	-0.0312471	-0.0625396	N-alpha-acetylornithine	Amino acid / derivative
ms032	-0.0723166	0.00968495	-0.0626317	L-Isoleucine	Amino acid / derivative
ms357	-0.0345291	-0.0285817	-0.0631108	D-Arabitol	Organic acid and sugar
ms027	-0.0724252	0.00892679	-0.0634984	Leucine	Amino acid / derivative
ms431	-0.0393955	-0.0242989	-0.0636944	Cyanidin chloride	Phenylpropanoids
ms300	-0.076023	0.011778	-0.064245	Citric Acid	Organic acid and sugar
ms379	-0.0159723	-0.0489144	-0.0648867	N,N-Dimethylformamide	Others
ms310	-0.0215862	-0.0438589	-0.0654451	Ethyl protocatechuate	Organic acid and sugar
ms261	-0.0485763	-0.0173538	-0.0659301	D-Sorbitol	Organic acid and sugar
ms172	-0.0184975	-0.0482602	-0.0667577	Dehydropinifolic acid	Lipids
ms069	-0.0175186	-0.0497637	-0.0672822	Gamma-glutamylalanine	Amino acid / derivative
ms094	-0.0315378	-0.0364547	-0.0679925	N-Acetylneuraminic acid	Amino acid / derivative
ms153	-0.0381001	-0.0299722	-0.0680723	2',3'-Dihydro-phytomenadione	Lipids
ms253	-0.0169909	-0.0511921	-0.068183	1,1-Kestotetraose	Organic acid and sugar
ms297	-0.0167189	-0.0515754	-0.0682943	Spermidic acid	Organic acid and sugar
ms554	-0.0653264	-0.00323167	-0.0685581	Nicotinamide-Adenine-Dinucleotide	Vitamins and Cofactor derivates
ms468	-0.0183014	-0.0503153	-0.0686168	Methyl gallate	Phenylpropanoids
ms118	0.00402699	-0.0727103	-0.0686833	Ser+4hexoside	Amino acid / derivative
ms344	-0.0691725	-4.32968e-05	-0.0692158	D-Cellobiose	Organic acid and sugar
ms433	-0.0177758	-0.0516185	-0.0693943	Daidzein	Phenylpropanoids
ms518	-0.0177776	-0.0516223	-0.0693998	Daidzein 7-glucoside	Phenylpropanoids
ms144	-0.0174041	-0.052017	-0.0694212	Hydroxyprogesterone	Lipids
ms452	-0.0178331	-0.0517137	-0.0695468	Genistein	Phenylpropanoids
ms009	-0.024473	-0.046527	-0.071	4-Amino-5-hydroxymethyl-2-methylpyrimidine	Alkaloids
ms444	-0.00955031	-0.0618578	-0.0714081	Esculetin	Phenylpropanoids
ms516	-0.0187017	-0.0527636	-0.0714653	N-p-Coumaroylspermidine	Phenylpropanoids
ms350	-0.0168287	-0.0548472	-0.0716758	Trehalose	Organic acid and sugar
ms337	-0.0630897	-0.00963219	-0.0727219	Succinate	Organic acid and sugar
ms386	-0.0622118	-0.0107558	-0.0729676	Rhodomyrtone	Others
ms534	-0.019731	-0.0537664	-0.0734974	1,8-Cineole	Terpenoids
ms236	-0.0216947	-0.0531924	-0.0748872	N-Acetylaspartate	Nucleic / derivative
ms520	-0.0212727	-0.055311	-0.0765836	Di-Catechin	Phenylpropanoids
ms491	-0.0212865	-0.0553794	-0.076666	Procyanidin B2	Phenylpropanoids
ms031	-0.0337324	-0.0444881	-0.0782205	L-Homoserine	Amino acid / derivative
ms021	-0.036072	-0.0424587	-0.0785307	L-hreonine	Amino acid / derivative
ms303	-0.0540999	-0.0248978	-0.0789977	D-Erythronolactone	Organic acid and sugar
ms059	-0.0371787	-0.0437411	-0.0809198	Aminomalonic acid	Amino acid / derivative
ms485	-0.0393621	-0.0425387	-0.0819008	Phlorizin	Phenylpropanoids
ms255	-0.0699854	-0.0135381	-0.0835235	Alpha-D-Glucose	Organic acid and sugar
ms392	-0.0550263	-0.02878	-0.0838063	Zinolol	Others
ms043	-0.0521236	-0.035549	-0.0876726	Valine	Amino acid / derivative
ms394	-0.0536844	-0.0364939	-0.0901783	D-Mannitol	Others
ms430	-0.0353383	-0.0567975	-0.0921358	Cyanidin 3–rutinoside	Phenylpropanoids
ms023	-0.041875	-0.0510345	-0.0929095	L-Arginine	Amino acid / derivative
ms283	-0.0734794	-0.021328	-0.0948075	3-Methylglutaconate	Organic acid and sugar
ms428	-0.0337522	-0.0612374	-0.0949896	Cyanidin 3–galactoside	Phenylpropanoids
ms107	-0.0498793	-0.0471536	-0.0970328	Phe+2hexoside	Amino acid / derivative
ms463	-0.0375755	-0.0606699	-0.0982454	Kaempferol 7-O-glucosdie	Phenylpropanoids
ms128	-0.0673245	-0.0310875	-0.098412	N-Acetylcysteine	Amino acid / derivative
ms103	-0.0797706	-0.0187769	-0.0985475	Nα-Acetyl-L-arginine	Amino acid / derivative
ms345	-0.0680301	-0.0306478	-0.0986779	Glucose	Organic acid and sugar
ms572	-0.0342508	-0.0656531	-0.0999038	Phylloquinol	Vitamins and Cofactor derivates
ms294	-0.0735676	-0.0268067	-0.100374	Alpha-ketoglutarate	Organic acid and sugar
ms410	-0.040306	-0.0601947	-0.100501	Astragalin	Phenylpropanoids
ms569	-0.0725996	-0.0287624	-0.101362	L-Ascorbic acid	Vitamins and Cofactor derivates
ms366	-0.0693424	-0.0324922	-0.101835	4.7.10-Trioxa-1.13-tridecanediamine	Others
ms331	-0.0444625	-0.059703	-0.104166	trans-4-Hydroxy-L-proline	Organic acid and sugar
ms214	-0.0424354	-0.0621252	-0.104561	5-Hydroxymethyluracil	Nucleic / derivative
ms313	-0.0732162	-0.0335383	-0.106755	Geniposidic acid	Organic acid and sugar
ms395	-0.0221817	-0.0887649	-0.110947	Myoinositol	Others
ms329	-0.0743486	-0.0416619	-0.11601	Phytic acid	Organic acid and sugar
Red and blue indicate the top 50 and lowest 50 contributors of the PLSDA analysis, respectively.
